# Supplementary material for: Topoisomerase 3b facilitates piRNA biogenesis to promote transposon silencing and germ cell development
Source: Cell Rep. Author manuscript; Available in PMC 2025 May 13. (PMC12070812; doi:10.1016/j.celrep.2025.115495)
Supplement: 2 [file NIHMS2076716-supplement-2.xlsx]

## Sheet: log10 fold change vs control
	Table S1. The log10 fold changes of TEs in all mutants vs control by RNA-seq. Related to Figure 3.
	log10 fold changes of mapped TEs in each mutant. The genotypes are shown on the top. The controls are w1118 for mutants, and nos-gal4 for RNAi.
TE	Top3bKO1	Top3bKO2	Top3bY332F		TE	Top3bKO1	AGO3	Top3bKO1;AGO3	GI		TE	Top3bKO1 nosg4	aub RNAi	Top3bKO1;aubRNAi	GI		TE	top3bKO1	vasRJ	Top3bKO1;vasRJ1	GI		TE	Top3bKO1 nos	armiRNAi	Top3bKO1;armiRNAi	GI		TE	Top3bKO1 nos	zucRNAi	Top3bKO1;zucRNAi	GI
297	-0.134551	-0.0700931	-0.17271		297	-0.134551	-0.314926	0.195051	0.644528		297	0.218279	0.0312361	0.56477	0.315255		297	-0.134551	0.0744042	0.114213	0.174359		297	0.218279	0.596318	0.571572	-0.243025		297	0.218279	0.704845	0.939096	0.0159732
412	0.433796	0.232084	0.347246		412	0.433796	0.113938	1.1644	0.616666		412	0.0240412	0.450376	0.774045	0.299627		412	0.433796	0.291122	0.472376	-0.252542		412	0.0240412	0.661436	0.873488	0.18801		412	0.0240412	0.443531	0.62899	0.161417
1360	-0.129874	0.30792	0.262111		1360	-0.129874	0.0874978	0.371517	0.413893		1360	0.0043304	0.114663	0.21567	0.0966767		1360	-0.129874	0.466797	0.376001	0.0390774		1360	0.0043304	0.0454895	-0.0120058	-0.0618258		1360	0.0043304	0.198965	0.186254	-0.0170417
1731	-1.20308	-0.270725	-0.668335		1731	-1.20308	0.925012	1.12386	1.40193		1731	1.43292	0.395942	1.36306	-0.4658		1731	-1.20308	0.924019	1.32329	1.60235		1731	1.43292	0.889846	1.26768	-1.05509		1731	1.43292	1.33723	1.92711	-0.843036
17_6	-0.0147682	-0.0227346	0.0713684		17_6	-0.0147682	0.248301	0.545292	0.311758		17_6	0.0424167	0.0280878	0.214082	0.143578		17_6	-0.0147682	0.299691	0.72244	0.437517		17_6	0.0424167	0.348785	0.271329	-0.119873		17_6	0.0424167	0.367519	0.359919	-0.0500167
3S18	-0.414763	0.181389	0.131628		3S18	-0.414763	0.123277	0.576746	0.868232		3S18	-0.152646	0.649261	1.78596	1.28934		3S18	-0.414763	0.932438	1.71189	1.19422		3S18	-0.152646	1.53301	1.57801	0.197637		3S18	-0.152646	1.6203	1.83922	0.37156
accord	-0.099957	0.483549	0.643289		accord	-0.099957	0.569579	1.00998	0.54036		accord	-0.0262409	0.34687	1.52085	1.20022		accord	-0.099957	0.357506	0.546725	0.289176		accord	-0.0262409	1.49976	2.01209	0.53858		accord	-0.0262409	1.31032	1.81439	0.530309
accord2	0.172932	0	0		accord2	0.172932	0.0620185	0.294068	0.059118		accord2	0.033962	0.0715397	0.254066	0.148564		accord2	0.172932	0.217704	0.52804	0.137405		accord2	0.033962	0.203008	0.358623	0.121653		accord2	0.033962	0.152002	0.293461	0.107497
aurora_element	0.477004	0	0		aurora_element	0.477004	0.684584	0.539597	-0.621992		aurora_element	-0.109159	-0.0929303	-0.165019	0.0370704		aurora_element	0.477004	0.982275	0.952948	-0.506332		aurora_element	-0.109159	-0.139422	-0.138299	0.110283		aurora_element	-0.109159	0.221154	0.0697773	-0.0422171
baggins	-0.0111172	0	0		baggins	-0.0111172	0.477097	0.930219	0.464239		baggins	0.0436174	0.056699	0.447243	0.346927		baggins	-0.0111172	0.249182	0.50229	0.264225		baggins	0.0436174	0.621025	0.776656	0.112013		baggins	0.0436174	0.00328922	0.316235	0.269328
Bari1	0.106954	0	0		Bari1	0.106954	0.240662	0.66978	0.322164		Bari1	0.0818841	1.27339	1.11486	-0.240415		Bari1	0.106954	-0.402896	-0.324338	-0.0283958		Bari1	0.0818841	1.16668	0.165747	-1.08282		Bari1	0.0818841	1.28494	0.477747	-0.889078
Bari2	0	0	0		Bari2	0	0	0	0		Bari2	0	0	0	0		Bari2	0	0	0			Bari2	0	0	0	0		Bari2	0	0	0	0
blood	-0.218301	0.702987	0.184391		blood	-0.218301	0.146832	1.0413	1.11277		blood	-0.295086	1.01679	2.18831	1.4666		blood	-0.218301	1.47428	2.08814	0.83216		blood	-0.295086	1.07552	2.1313	1.35087		blood	-0.295086	0.984263	2.1487	1.45953
BS	0.0973386	-0.193741	-0.0782417		BS	0.0973386	-0.0574297	-0.0384407	-0.0783496		BS	-0.155891	-0.0682079	0.146871	0.370969		BS	0.0973386	0.0854529	0.220162	0.0373709		BS	-0.155891	0.0700995	0.138551	0.224342		BS	-0.155891	0.265049	0.0842265	-0.0249315
BS3	0	0	0		BS3	0	0.113598	0.633901	0.520303		BS3	0	0	0	0		BS3	0	0	0	0		BS3	0	0.737101	0.603301	-0.1338		BS3	0	0	0	0
BS4	0	0	0		BS4	0	0	0	0		BS4	0	0	0	0		BS4	0	0	0			BS4	0	0	0	0		BS4	0	0	0	0
Burdock	0.189778	-0.433927	0.0993987		Burdock	0.189778	-0.284536	0.630368	0.725126		Burdock	0.163579	1.67527	2.20746	0.36861		Burdock	0.189778	1.78428	2.05723	0.0831678		Burdock	0.163579	2.20177	2.28085	-0.0845003		Burdock	0.163579	2.46484	2.53538	-0.0930369
Circe	0.155666	0	0		Circe	0.155666	0.178765	0.878944	0.544512		Circe	0	0.323791	0.492519	0.168728		Circe	0.155666	0.170827	0.539155	0.212661		Circe	0	0.541487	0.496702	-0.0447847		Circe	0	0.532778	0.583792	0.0510135
copia	-0.260705	1.00022	-0.217171		copia	-0.260705	1.09905	1.37907	0.540728		copia	0.355505	0.525733	0.998855	0.117617		copia	-0.260705	0.533575	0.545812	0.272942		copia	0.355505	0.552088	0.901849	-0.00574438		copia	0.355505	0.665158	0.669065	-0.351599
Cr1a	0.0448384	0.00707248	0		Cr1a	0.0448384	0.337177	0.713429	0.331414		Cr1a	0.0753091	0.265094	0.424361	0.0839581		Cr1a	0.0448384	0.22058	0.478923	0.213505		Cr1a	0.0753091	0.235653	0.198285	-0.112677		Cr1a	0.0753091	0.577358	0.393686	-0.258981
diver	-0.0141056	0.0446005	0.300193		diver	-0.0141056	0.827494	0.889624	0.0762354		diver	-0.0308295	0.788985	1.40573	0.64757		diver	-0.0141056	0.692415	0.544122	-0.134188		diver	-0.0308295	1.61841	1.60406	0.0164839		diver	-0.0308295	1.32794	1.40372	0.10661
diver2	0.286031	0	0		diver2	0.286031	0.124193	0.433693	0.0234692		diver2	0	0	0	0		diver2	0.286031	0.300171	0.393619	-0.192583		diver2	0	-0.00172815	-0.0797934	-0.0780652		diver2	0	0	0	0
Dm88	0.143261	0	0.0781225		Dm88	0.143261	0.226253	0.645433	0.27592		Dm88	0.171826	0.0912468	0.415758	0.152686		Dm88	0.143261	0.143181	0.190055	-0.0963861		Dm88	0.171826	0.280715	0.324972	-0.12757		Dm88	0.171826	0.434138	0.425081	-0.180882
Doc	-0.483621	0.0975863	-0.189111		Doc	-0.483621	0.128877	-0.0609958	0.293748		Doc	-0.547937	-0.128839	-0.140488	0.536288		Doc	-0.483621	0.168232	0.0329023	0.348292		Doc	-0.547937	0.266172	-0.28623	-0.00446587		Doc	-0.547937	0.137353	-0.0555288	0.355056
Doc2_element	0.0954095	-0.0166624	-0.134862		Doc2_element	0.0954095	0.168024	0.419114	0.155681		Doc2_element	-0.107759	-0.0466151	0.253698	0.408072		Doc2_element	0.0954095	0.294418	0.545194	0.155366		Doc2_element	-0.107759	0.0735984	-0.0505834	-0.0164227		Doc2_element	-0.107759	0.255803	0.202186	0.0541428
Doc3_element	0.155181	0	0		Doc3_element	0.155181	0.203246	0.623799	0.265372		Doc3_element	0.0515551	0.265451	0.410862	0.0938559		Doc3_element	0.155181	0.271324	0.530251	0.103746		Doc3_element	0.0515551	0.626543	0.551827	-0.126271		Doc3_element	0.0515551	0.700515	0.624385	-0.127685
Doc4-element	0	0	0		Doc4-element	0	0	0	0		Doc4-element	0	0	0	0		Doc4-element	0	0	0	0		Doc4-element	0	0	0	0		Doc4-element	0	0	0	0
F_element	-0.210798	0.189623	0.114398		F_element	-0.210798	0.161642	0.49874	0.547896		F_element	-0.0905003	-0.129525	0.221756	0.441781		F_element	-0.210798	-0.134085	0.276451	0.621335		F_element	-0.0905003	0.00266066	-0.088189	-0.000349391		F_element	-0.0905003	0.0743191	0.154302	0.170483
FB	-0.535922	-0.44262	-0.409466		FB	-0.535922	-0.291232	-0.00204025	0.825114		FB	-0.428895	-0.0487847	0.006924	0.484604		FB	-0.535922	-0.493709	0.118604	1.14823		FB	-0.428895	-0.173491	-0.222573	0.379814		FB	-0.428895	-0.0439355	0.116265	0.589096
flea	-0.210706	0.341847	0.58621		flea	-0.210706	0.436726	0.792011	0.565991		flea	-0.0752538	1.28604	1.85859	0.647799		flea	-0.210706	0.712449	0.295227	-0.206515		flea	-0.0752538	0.696938	0.714418	0.0927334		flea	-0.0752538	1.62854	1.82613	0.272844
frogger	0	0	0		frogger	0	0	0	0		frogger	0	0	0	0		frogger	0	0	0	0		frogger	0	0	0	0		frogger	0	0	0	0
Fw2	0	0	0		Fw2	0	0	0	0		Fw2	0	0	0	0		Fw2	0	0	0	0		Fw2	0	0.35964	0	-0.35964		Fw2	0	0	0	0
Fw3	0	0	0		Fw3	0	0	0	0		Fw3	0	0	0	0		Fw3	0	0	0	0		Fw3	0	0	0	0		Fw3	0	0	0	0
G_element	0	0	0		G_element	0	0	0	0		G_element	0	0	0	0		G_element	0	0	0	0		G_element	0	0.673835	0.821166	0.147331		G_element	0	0	0	0
G2	0.505537	0	0		G2	0.505537	-0.695753	0.0166255	0.206842		G2	-0.130914	0.327876	0.608116	0.411154		G2	0.505537	0.360761	0.986637	0.12034		G2	-0.130914	0.620817	0.550918	0.0610151		G2	-0.130914	0.757324	0.859033	0.232623
G3	0	0	0		G3	0	0	0	0		G3	0	0	0	0		G3	0	0	0	0		G3	0	0.107065	0.344044	0.236979		G3	0	0	0	0
G4	0.173163	0	0		G4	0.173163	-0.163316	0.00766974	-0.00217767		G4	0	0	0	0		G4	0.173163	-0.116455	0	-0.0567087		G4	0	0.748716	1.01526	0.26654		G4	0	0	0	0
G5	0.0405167	0	0		G5	0.0405167	0	0	-0.0405167		G5	0	0	0.39891	0.39891		G5	0.0405167	0.158182	0.501388	0.30269		G5	0	0.352889	0.396539	0.0436496		G5	0	0.561774	0.715412	0.153638
G5A	0	0	0		G5A	0	-0.221873	0.20837	0.430243		G5A	0.0914803	0.196409	-0.0221702	-0.310059		G5A	0	0	0	0		G5A	0.0914803	0.112884	-0.119063	-0.323427		G5A	0.0914803	0.172699	0.101173	-0.163006
G6	-0.450949	0	0.166168		G6	-0.450949	-0.0500815	0.0827843	0.583815		G6	0.0050932	0.313803	0.59159	0.272694		G6	-0.450949	0.140583	0.938229	1.2486		G6	0.0050932	0.544499	0.629912	0.0803192		G6	0.0050932	0.8835	0.964803	0.0762089
G7	0	0	0		G7	0	0	0	0		G7	0	0	0	0		G7	0	0	0	0		G7	0	0	0	0		G7	0	0	0	0
GATE	-0.118681	-0.0846256	0		GATE	-0.118681	0.399103	0.910318	0.629895		GATE	0.0890026	0.114328	0.47967	0.276339		GATE	-0.118681	0.326816	0.611261	0.403126		GATE	0.0890026	1.00823	0.608296	-0.488935		GATE	0.0890026	0.527705	0.885984	0.269276
gtwin	0	0	0		gtwin	0	0	0	0		gtwin	0	0	0	0		gtwin	0	0	0	0		gtwin	0	-0.745117	-0.221123	0.523995		gtwin	0	0	0	0
gypsy	0.338531	0.140873	-0.396301		gypsy	0.338531	0.186662	0.869933	0.34474		gypsy	0.376985	0.471159	0.809378	-0.0387663		gypsy	0.338531	0.444466	1.11155	0.328557		gypsy	0.376985	0.158154	0.624363	0.0892245		gypsy	0.376985	0.354287	0.710808	-0.0204644
gypsy10	0	0	0		gypsy10	0	0	0.322769	0.322769		gypsy10	0	0	0	0		gypsy10	0	0	0	0		gypsy10	0	0	0.193529	0.193529		gypsy10	0	0	0	0
gypsy11	0	0	0		gypsy11	0	0	0	0		gypsy11	0.245054	0.0960655	-0.25516	-0.59628		gypsy11	0	0	0	0		gypsy11	0.245054	0.0586102	0.53415	0.230486		gypsy11	0.245054	0	0.194716	-0.0503378
gypsy12	0	0	0		gypsy12	0	0	0	0		gypsy12	0	0	0	0		gypsy12	0	0.845332	0.686822	-0.15851		gypsy12	0	1.09646	0.751434	-0.345022		gypsy12	0	0	0	0
gypsy2	0.167254	0	0		gypsy2	0.167254	0.0144141	0.483386	0.301718		gypsy2	0	0	0	0		gypsy2	0.167254	0.199828	0.317752	-0.0493293		gypsy2	0	0.439491	0.23312	-0.206371		gypsy2	0	0	0	0
gypsy3	0	0	0		gypsy3	0	0	-0.338341	-0.338341		gypsy3	0	0	0	0		gypsy3	0	0	0	0		gypsy3	0	1.05643	0.73312	-0.323308		gypsy3	0	0	0	0
gypsy4	-0.237423	0	0		gypsy4	-0.237423	0.363899	0.900942	0.774467		gypsy4	0.000946966	0.0313484	0.164307	0.132012		gypsy4	-0.237423	0.192796	0.0707372	0.115365		gypsy4	0.000946966	0.287929	0.321589	0.0327132		gypsy4	0.000946966	0.378789	0.453424	0.0736883
gypsy5	0	0	0		gypsy5	0	0	0	0		gypsy5	0	0	0	0		gypsy5	0	0	0	0		gypsy5	0	0.408095	1.28445	0.876356		gypsy5	0	0	0	0
gypsy6	-0.309867	0	0		gypsy6	-0.309867	0	0	0.309867		gypsy6	0	0	0	0		gypsy6	-0.309867	0	0	0.309867		gypsy6	0	0	0	0		gypsy6	0	0	0	0
gypsy7	0	0	0		gypsy7	0	0	0	0		gypsy7	0	0	0	0		gypsy7	0	0	0	0		gypsy7	0	0.12108	-0.332047	-0.453126		gypsy7	0	0	0	0
gypsy8	0	0	0		gypsy8	0	0.0144141	0.688838	0.674424		gypsy8	0	0	0	0		gypsy8	0	0	0	0		gypsy8	0	-0.473133	-0.343094	0.130039		gypsy8	0	0	0	0
gypsy9	0	0	0		gypsy9	0	0	0	0		gypsy9	0	0	0	0		gypsy9	0	0	0	0		gypsy9	0	0	0	0		gypsy9	0	0	0	0
HB	-0.209524	0	0		HB	-0.209524	-0.0369171	0.123799	0.37024		HB	0.140755	0.0796595	0.347545	0.12713		HB	-0.209524	0	0.226752	0.436276		HB	0.140755	-0.0963822	0.149461	0.105088		HB	0.140755	0	0.393686	0.252931
Helena	0	0	0		Helena	0	0	0	0		Helena	0	0	0	0		Helena	0	0	0	0		Helena	0	0	0	0		Helena	0	0	0	0
Helitron	0	0	0		Helitron	0	0	0	0		Helitron	0	0	0	0		Helitron	0	0	0	0		Helitron	0	0	0	0		Helitron	0	0	0	0
HeT_A	0.426163	0	0		HeT_A	0.426163	0.63584	1.12819	0.0661831		HeT_A	-0.0702899	0.728442	1.14015	0.482002		HeT_A	0.426163	0.662883	2.20246	1.11342		HeT_A	-0.0702899	2.13694	2.20395	0.137301		HeT_A	-0.0702899	2.28615	2.33215	0.11629
HMS_Beagle	0.0984341	-0.0574428	0.256587		HMS_Beagle	0.0984341	0.149005	0.901795	0.654355		HMS_Beagle	0.0365153	1.08301	2.04205	0.922524		HMS_Beagle	0.0984341	0.0191242	0.0067567	-0.110802		HMS_Beagle	0.0365153	1.36855	2.11636	0.711303		HMS_Beagle	0.0365153	1.10515	2.18238	1.04071
HMS_Beagle2	-0.113705	0	0		HMS_Beagle2	-0.113705	-0.139944	0.443795	0.697444		HMS_Beagle2	-0.352238	0.395144	0.362435	0.319529		HMS_Beagle2	-0.113705	-0.0629033	0.0113861	0.187994		HMS_Beagle2	-0.352238	0.462711	0.325553	0.21508		HMS_Beagle2	-0.352238	0.546793	0.678958	0.484403
hobo	0.260896	1.30098	0.811185		hobo	0.260896	0.352159	0.415437	-0.197617		hobo	-0.180093	0.759188	0.843624	0.264529		hobo	0.260896	0	0.525417	0.264521		hobo	-0.180093	0.392803	0.363412	0.150702		hobo	-0.180093	0.830285	0.693856	0.0436637
hopper	-0.0617432	0	0.316683		hopper	-0.0617432	-0.128288	-0.0717102	0.118321		hopper	-0.207869	0.14542	0.180513	0.242962		hopper	-0.0617432	0.155197	0.259706	0.166252		hopper	-0.207869	0.157361	0.00316539	0.0536729		hopper	-0.207869	0.153804	0.207881	0.261945
hopper2	0	0	0		hopper2	0	0	0	0		hopper2	0	0	0	0		hopper2	0	0	0	0		hopper2	0	0	0	0		hopper2	0	0	0	0
I_element	-0.204307	0.371096	0.114293		I_element	-0.204307	0.279254	1.01568	0.940734		I_element	0.347517	1.09282	1.52046	0.0801166		I_element	-0.204307	0.517548	1.38621	1.07297		I_element	0.347517	1.52752	1.53801	-0.337034		I_element	0.347517	1.78362	1.66402	-0.467108
Idefix	0.154919	0	0.166168		Idefix	0.154919	0.363334	0.622384	0.104131		Idefix	0.33534	0.0812245	0.51416	0.097596		Idefix	0.154919	0.138962	0.610974	0.317093		Idefix	0.33534	0.304986	0.459334	-0.180991		Idefix	0.33534	0.572369	0.654582	-0.253126
INE_1	0.0815182	0.184232	0.166168		INE_1	0.0815182	0.0679449	0.30819	0.158727		INE_1	-0.0654937	-0.122084	0.19358	0.381157		INE_1	0.0815182	0.14208	0.186622	-0.0369766		INE_1	-0.0654937	-0.0832177	0.137177	0.285889		INE_1	-0.0654937	-0.083861	0.0152051	0.16456
invader1	0.0220806	0	0		invader1	0.0220806	0.295508	0.401822	0.0842334		invader1	-0.0756082	-0.433829	0.0225454	0.531982		invader1	0.0220806	0.49087	0.474994	-0.0379562		invader1	-0.0756082	-0.163172	-0.0131275	0.225652		invader1	-0.0756082	0.172699	-0.137388	-0.234478
invader2	0.154908	0.0207384	-0.0239375		invader2	0.154908	0.0924834	0.457285	0.209894		invader2	0.0063294	-0.118399	0.21892	0.33099		invader2	0.154908	0.269008	0.435222	0.011306		invader2	0.0063294	0.517895	0.312731	-0.211494		invader2	0.0063294	0.336837	0.249142	-0.0940239
invader3	-0.757982	0	0		invader3	-0.757982	0.298315	0.914234	1.3739		invader3	-0.063973	-0.215956	0.311163	0.591092		invader3	-0.757982	0.983879	0.942166	0.716268		invader3	-0.063973	0.544084	0.316183	-0.163928		invader3	-0.063973	0.522184	0.419008	-0.0392023
invader4	-0.0181803	0	0		invader4	-0.0181803	0.400614	0.789295	0.406862		invader4	0.0945389	0.185681	0.379203	0.0989836		invader4	-0.0181803	0.29896	0.267701	-0.0130788		invader4	0.0945389	0.467046	0.591544	0.0299589		invader4	0.0945389	0.779236	0.71042	-0.163355
invader5	0	0	0		invader5	0	0	0	0		invader5	0	0	0	0		invader5	0	0	0	0		invader5	0	0	0	0		invader5	0	0	0	0
invader6	0	0.166113	0		invader6	0	0	0	0		invader6	0	0	0	0		invader6	0	0	0	0		invader6	0	0.879226	1.05187	0.172646		invader6	0	0	0	0
Ivk	-0.0180389	0	0		Ivk	-0.0180389	-0.215191	0.611843	0.845072		Ivk	-0.0580981	0.360529	0.728622	0.426191		Ivk	-0.0180389	0.0203642	0.480982	0.478657		Ivk	-0.0580981	1.06533	1.15832	0.151088		Ivk	-0.0580981	1.09909	1.20258	0.161586
jockey	-0.251794	0.0250355	-0.000387494		jockey	-0.251794	0.0937257	0.133973	0.292041		jockey	-0.281896	-0.0782373	0.377271	0.737404		jockey	-0.251794	0.386763	1.02064	0.88567		jockey	-0.281896	0.844281	0.606217	0.043832		jockey	-0.281896	0.595248	0.340518	0.0271662
jockey2	0	0	0		jockey2	0	0.428642	0.675674	0.247031		jockey2	0	0	0.36986	0.36986		jockey2	0	0.627595	0.518439	-0.109156		jockey2	0	0.288306	0.57614	0.287834		jockey2	0	0	0	0
Juan	0.35925	-0.326623	0.176763		Juan	0.35925	-0.285103	0.247042	0.172895		Juan	0.48095	0.91177	1.34783	-0.0448947		Juan	0.35925	-0.0829847	0.0709547	-0.20531		Juan	0.48095	1.26702	1.13453	-0.613443		Juan	0.48095	1.2053	0.79338	-0.892867
looper1	0	0	0		looper1	0	0	0.0507348	0.0507348		looper1	0	0	0	0		looper1	0	0	0	0		looper1	0	0	0.645074	0.645074		looper1	0	0	0	0
mariner2	0	0	0		mariner2	0	0	0.590325	0.590325		mariner2	0	0	0	0		mariner2	0	0	0	0		mariner2	0	0	0	0		mariner2	0	0	0	0
Max_element	0.0240895	0.0748982	0.167449		Max_element	0.0240895	0.249878	0.498158	0.224191		Max_element	-0.137108	-0.101829	0.701702	0.940639		Max_element	0.0240895	0.686746	0.829213	0.118377		Max_element	-0.137108	0.772567	0.600875	-0.0345846		Max_element	-0.137108	0.437598	0.694786	0.394296
McClintock	-0.0573785	0	0		McClintock	-0.0573785	0.283285	1.03101	0.805099		McClintock	-0.020581	1.06605	2.08286	1.03739		McClintock	-0.0573785	0.481045	0.699688	0.276021		McClintock	-0.020581	1.7402	1.83179	0.11217		McClintock	-0.020581	1.69174	1.79601	0.124854
mdg1	-0.194492	-0.0933767	-0.000257716		mdg1	-0.194492	-0.0472765	0.122839	0.364608		mdg1	-0.258644	-0.174087	-0.0164715	0.416259		mdg1	-0.194492	0.175187	0.315093	0.334398		mdg1	-0.258644	-0.0349713	-0.149029	0.144586		mdg1	-0.258644	0.13551	0.000793886	0.123928
mdg3	-0.492297	0.127895	0.102425		mdg3	-0.492297	0.0979463	0.583633	0.977984		mdg3	-0.0081639	0.401312	0.990968	0.59782		mdg3	-0.492297	-0.0349976	0.524889	1.05218		mdg3	-0.0081639	0.545459	0.0861314	-0.451164		mdg3	-0.0081639	0.151525	0.0944152	-0.0489463
micropia	-0.517153	-0.3201	0.0156531		micropia	-0.517153	-0.635725	0.453685	1.60656		micropia	-0.403505	-0.0656582	0.062036	0.531199		micropia	-0.517153	0.0151598	-0.00555101	0.496442		micropia	-0.403505	0.135192	-0.146825	0.121488		micropia	-0.403505	0.409939	0.0468986	0.0404643
NOF	-0.86585	0	0		NOF	-0.86585	-1.66647	-0.338752	2.19357		NOF	-0.450152	-0.33237	-0.142513	0.640009		NOF	-0.86585	0	0.0750567	0.940907		NOF	-0.450152	-0.195607	-0.408504	0.237255		NOF	-0.450152	-0.0450066	-0.250785	0.244374
opus	0.034346	-0.246824	-0.0295825		opus	0.034346	-0.0402731	-0.0237589	-0.0178319		opus	-0.0945905	-0.126253	0.17274	0.393583		opus	0.034346	0.0702998	0.366456	0.26181		opus	-0.0945905	0.133965	0.186225	0.146851		opus	-0.0945905	0.227066	0.152595	0.0201195
Osvaldo	0	0	0		Osvaldo	0	0	0	0		Osvaldo	0	0	0	0		Osvaldo	0	0	0	0		Osvaldo	0	0.209125	0	-0.209125		Osvaldo	0	0	0	0
P_element	0	0	0		P_element	0	0	0	0		P_element	0.569658	0.864622	1.00231	-0.431973		P_element	0	0	0	0		P_element	0.569658	0.795391	1.16256	-0.202485		P_element	0.569658	0.884321	0.804688	-0.649291
Penelope	0	0	0		Penelope	0	0	0	0		Penelope	0	0	0	0		Penelope	0	0	0	0		Penelope	0	0	0	0		Penelope	0	0	0	0
pogo	0.47038	-0.353399	0.280793		pogo	0.47038	-0.0680609	0.23488	-0.167439		pogo	0.244201	0.267292	0.755319	0.243826		pogo	0.47038	0.576767	0.12814	-0.919007		pogo	0.244201	0.723992	0.741845	-0.226347		pogo	0.244201	0.386297	0.359396	-0.271102
Porto1	0	0	0		Porto1	0	0.312568	0.41196	0.0993924		Porto1	0.0307208	0	0.159186	0.128465		Porto1	0	0	0	0		Porto1	0.0307208	0.504038	0.318468	-0.216291		Porto1	0.0307208	0.283623	0	-0.314344
Q-element	0	0	0		Q-element	0	0	0	0		Q-element	0	0	0	0		Q-element	0	0	0	0		Q-element	0	0	0	0		Q-element	0	0	0	0
Quasimodo	-0.272371	0.184054	-0.0534982		Quasimodo	-0.272371	0.113814	0.667949	0.826505		Quasimodo	0.0818743	0.117231	0.60228	0.403175		Quasimodo	-0.272371	-0.152165	0.256491	0.681028		Quasimodo	0.0818743	0.444143	0.589142	0.0631247		Quasimodo	0.0818743	0.663074	0.784203	0.0392548
R1-2	0	0	0		R1-2	0	0	0	0		R1-2	0	0	0	0		R1-2	0	0	0	0		R1-2	0	0	0	0		R1-2	0	0	0	0
R1A1_element	0.0335842	0.226326	0.321563		R1A1_element	0.0335842	0.240578	0.813606	0.539444		R1A1_element	-0.0455205	0.077958	0.32143	0.288993		R1A1_element	0.0335842	0.324503	0.581858	0.22377		R1A1_element	-0.0455205	0.0232671	0.0795576	0.101811		R1A1_element	-0.0455205	0.314914	0.334093	0.0646995
R2_element	0	0	0		R2_element	0	0	0	0		R2_element	0	0	0	0		R2_element	0	0	0	0		R2_element	0	0.35964	1.21814	0.858498		R2_element	0	0	0	0
roo	-0.121305	-0.219655	-0.0771265		roo	-0.121305	-0.257642	0.211559	0.590506		roo	0.0154058	-0.0939916	0.148522	0.227108		roo	-0.121305	-0.185538	0.218208	0.525051		roo	0.0154058	0.0319381	0.124569	0.0772252		roo	0.0154058	0.215651	0.216968	-0.0140886
rooA	-0.0122658	0.303725	0.143289		rooA	-0.0122658	0.0635284	0.369228	0.317966		rooA	0.527035	0.347714	0.494346	-0.380404		rooA	-0.0122658	0.174588	0.11573	-0.0465919		rooA	0.527035	0.396675	0.598787	-0.324923		rooA	0.527035	0.533924	0.725065	-0.335894
rover	0.175394	0.490729	0.37524		rover	0.175394	0.136602	1.59621	1.28421		rover	-0.120137	0.697898	1.65021	1.07245		rover	0.175394	1.02359	1.08377	-0.115208		rover	-0.120137	1.01487	1.0918	0.197062		rover	-0.120137	1.22572	1.33377	0.228178
Rt1a	-0.0332797	0	0		Rt1a	-0.0332797	0.176952	0.464894	0.321222		Rt1a	-0.069976	0.174738	0.479444	0.374682		Rt1a	-0.0332797	0.256582	0.495155	0.271853		Rt1a	-0.069976	0.466649	0.482708	0.0860351		Rt1a	-0.069976	0.315316	0.470865	0.225525
Rt1b	0.0100317	0.278044	0.0641081		Rt1b	0.0100317	0.275124	0.554939	0.269783		Rt1b	-0.0969829	-0.0736736	0.0748613	0.245518		Rt1b	0.0100317	0.164784	0.504281	0.329465		Rt1b	-0.0969829	0.0248247	-0.0550896	0.0170686		Rt1b	-0.0969829	0.259677	0.229095	0.0664013
Rt1c	0	0	0		Rt1c	0	0	0	0		Rt1c	-0.13959	-0.297118	0.462872	0.89958		Rt1c	0	0	0	0		Rt1c	-0.13959	0.109763	0.563711	0.593537		Rt1c	-0.13959	0	0.583792	0.723381
S_element	-0.184688	0	0		S_element	-0.184688	-0.143364	0.536141	0.864192		S_element	0.251641	0.433063	0.587235	-0.0974691		S_element	-0.184688	-0.211739	0.00109382	0.397521		S_element	0.251641	0.417958	0.347387	-0.322212		S_element	0.251641	0.166404	0.452203	0.0341583
S2	0	0	0		S2	0	0	0	0		S2	0	0	0	0		S2	0	0	0	0		S2	0	0	0	0		S2	0	0	0	0
springer	0.869355	0	0		springer	0.869355	0.0814366	1.86538	0.914593		springer	1.19174	-0.369598	1.59521	0.77307		springer	0.869355	0.443284	1.56874	0.256104		springer	1.19174	-0.301863	1.00037	0.110494		springer	1.19174	0.440255	1.54989	-0.0821066
Stalker	-0.0243944	0	0		Stalker	-0.0243944	0.058461	0.419114	0.385048		Stalker	0	0	0	0		Stalker	-0.0243944	0.242323	0.465737	0.247808		Stalker	0	0.704136	0.573807	-0.130328		Stalker	0	0	0	0
Stalker2	0.0651121	0	0		Stalker2	0.0651121	1.14432	1.01726	-0.192175		Stalker2	-0.0506788	0.377024	0.495386	0.16904		Stalker2	0.0651121	0	0	-0.0651121		Stalker2	-0.0506788	0.470565	0.601097	0.181211		Stalker2	-0.0506788	0.706172	0.194716	-0.460777
Stalker3T	0	0	0		Stalker3T	0	0	0	0		Stalker3T	0	0	0	0		Stalker3T	0	0	0	0		Stalker3T	0	0	0	0		Stalker3T	0	0	0	0
Stalker4	-0.0598266	0	0		Stalker4	-0.0598266	0.653189	1.06263	0.469266		Stalker4	0	0	0	0		Stalker4	-0.0598266	0.522889	0.402843	-0.060219		Stalker4	0	0.556092	0.175298	-0.380793		Stalker4	0	0	0	0
Tabor	0.165375	0.0144556	0.0473135		Tabor	0.165375	0.019294	0.306957	0.122288		Tabor	0.0179064	-0.0346443	0.227494	0.244232		Tabor	0.165375	0.0830059	0.298703	0.0503214		Tabor	0.0179064	0.076928	0.0951301	0.000295679		Tabor	0.0179064	0.257675	0.173114	-0.102468
TAHRE	0.25101	0	0		TAHRE	0.25101	0.680975	0.735018	-0.196966		TAHRE	0.0590902	0.846775	1.39812	0.492251		TAHRE	0.25101	0.579837	2.00534	1.17449		TAHRE	0.0590902	1.98979	2.38105	0.332173		TAHRE	0.0590902	2.19796	2.40918	0.152124
TART_A	0	0	0		TART_A	0	0	0	0		TART_A	-0.00574215	0.0991574	0.328663	0.235248		TART_A	0	0	0	0		TART_A	-0.00574215	1.1716	1.31151	0.145647		TART_A	-0.00574215	0.998154	1.21467	0.222259
TART_B	0	0.451535	0.526248		TART_B	0	0.00578487	0.192856	0.187071		TART_B	0.367111	0.274295	0.685831	0.0444254		TART_B	0	0	0	0		TART_B	0.367111	1.30821	1.74832	0.0729976		TART_B	0.367111	1.66064	1.91361	-0.114144
TART_C	-0.0229033	0	0		TART_C	-0.0229033	0.180888	-0.0874961	-0.245481		TART_C	0.169089	0.692609	0.690221	-0.171477		TART_C	-0.0229033	0	0.312289	0.335192		TART_C	0.169089	1.62754	1.60665	-0.189971		TART_C	0.169089	2.09002	1.8755	-0.383612
Tc1	-0.218867	0	0		Tc1	-0.218867	0.389052	0.523341	0.353157		Tc1	0.00784204	-0.20204	0.293302	0.4875		Tc1	-0.218867	0	0	0.218867		Tc1	0.00784204	-0.0127235	0.0911217	0.0960031		Tc1	0.00784204	0.323213	0.419262	0.0882068
Tc1_2	0	0	0		Tc1_2	0	0.391749	0.585093	0.193344		Tc1_2	0	0	0	0		Tc1_2	0	0	0	0		Tc1_2	0	0.00163854	0.158767	0.157129		Tc1_2	0	0	0	0
Tcs3	-0.0444763	-0.0115604	0.0210307		Tcs3	-0.0444763	-0.0398874	-0.0443354	0.0400283		Tcs3	0.00733376	0.0374754	0.0207079	-0.0241012		Tcs3	-0.0444763	0.0533678	-0.15588	-0.164771		Tcs3	0.00733376	0.104253	0.0888002	-0.0227863		Tcs3	0.00733376	0.0341666	0.0285057	-0.0129947
Tirant	0	0	-0.432085		Tirant	0	0.0329061	0.701655	0.668749		Tirant	0	0	0	0		Tirant	0	0	0.914091	0.914091		Tirant	0	0.623406	0.597185	-0.0262206		Tirant	0	0	0	0
Tom1	0	0.0587065	0		Tom1	0	0.286182	0.472561	0.186379		Tom1	-0.183947	-0.104621	-0.0638165	0.224752		Tom1	0	0	0	0		Tom1	-0.183947	-0.243708	-0.04632	0.381335		Tom1	-0.183947	0.0221835	0	0.161763
transib1	0	0	0		transib1	0	0	0	0		transib1	0	0	0	0		transib1	0	0	0	0		transib1	0	0	0	0		transib1	0	0	0	0
transib2	0.221228	0	0		transib2	0.221228	-0.173418	0.511144	0.463334		transib2	0.361585	0.570822	0.675345	-0.257062		transib2	0.221228	0	0.488792	0.267564		transib2	0.361585	0.280459	0.506391	-0.135653		transib2	0.361585	0.58735	0.751688	-0.197248
transib3	0	0	0		transib3	0	0.23776	0.34117	0.10341		transib3	0	0	0	0		transib3	0	0	0	0		transib3	0	0.234701	0.860756	0.626055		transib3	0	0	0	0
transib4	0	0	0		transib4	0	0	0.175674	0.175674		transib4	0.257842	0	0	-0.257842		transib4	0	0	0	0		transib4	0.257842	0.232004	0.318468	-0.171378		transib4	0.257842	0.411259	0.495746	-0.173355
Transpac	0.399082	0.114342	0.0446491		Transpac	0.399082	0.20499	0.817295	0.213223		Transpac	0.112388	1.32302	1.69509	0.259676		Transpac	0.399082	2.28732	2.64139	-0.0450065		Transpac	0.112388	1.96491	2.03126	-0.0460421		Transpac	0.112388	2.12783	2.02079	-0.219429
X_element	0.228863	0	0.404729		X_element	0.228863	0.482622	0.835016	0.123531		X_element	0.123799	0.571388	0.801353	0.106166		X_element	0.228863	0.43707	0.800337	0.134404		X_element	0.123799	0.762936	0.674338	-0.212396		X_element	0.123799	1.0072	0.969626	-0.161375
ZAM	0.0643322	0	0		ZAM	0.0643322	-0.161677	0.511075	0.60842		ZAM	-0.102803	-0.126484	0.0718596	0.301147		ZAM	0.0643322	0.0291095	0.223059	0.129618		ZAM	-0.102803	0.213956	0.122173	0.0110198		ZAM	-0.102803	0.116198	-0.0553355	-0.0687306
