# Supplementary material for: Topoisomerase 3b facilitates piRNA biogenesis to promote transposon silencing and germ cell development
Source: Cell Rep. Author manuscript; Available in PMC 2025 May 13. (PMC12070812; doi:10.1016/j.celrep.2025.115495)
Supplement: 3 [file NIHMS2076716-supplement-3.xlsx]

## Sheet: genetic interaction
Table S2. Heatmaps and GI scores in single and double mutants by RNA-seq. Related to Figure 3.
	Heatmaps that visualize the strength of the genetic interactions. Each value is log10 fold change vs control. The last column is genetic interaction score (double mut/sum of single muts)
Symbol	Top3b26	AGO3 ratio	Top3b-AGO3 ratio			Symbol	Top3bnos	aubKD	Top3b aubKD	GI		Symbol	Top3b26	vas	top3b-vas	GI		Symbol	Top3bnos	armiKD	Top3b armiKD	GI		Symbol	Top3bnos	zudKD	Top3bzucKD	GI
NOF	-0.86585	-1.66647	-0.338752	2.19357		blood	-0.295086	1.01679	2.18831	1.4666		1731	-1.20308	0.924019	1.32329	1.60235		blood	0	1.07552	2.1313	1.05578		blood	-0.295086	0.984263	2.1487	1.45953
micropia	-0.517153	-0.635725	0.453685	1.60656		3S18	-0.152646	0.649261	1.78596	1.28934		G6	-0.450949	0.140583	0.938229	1.2486		gypsy5	0	0.408095	1.28445	0.876356		HMS_Beagle	0.0365153	1.10515	2.18238	1.04071
1731	-1.20308	0.925012	1.12386	1.40193		accord	-0.0262409	0.34687	1.52085	1.20022		3S18	-0.414763	0.932438	1.71189	1.19422		R2_element	0	0.35964	1.21814	0.858498		Rt1c	-0.13959	0	0.583792	0.723381
invader3	-0.757982	0.298315	0.914234	1.3739		rover	-0.120137	0.697898	1.65021	1.07245		TAHRE	0.25101	0.579837	2.00534	1.17449		HMS_Beagle	0.0365153	1.36855	2.11636	0.711303		accord	-0.0262409	1.31032	1.81439	0.530309
rover	0.175394	0.136602	1.59621	1.28421		McClintock	-0.020581	1.06605	2.08286	1.03739		FB	-0.535922	-0.493709	0.118604	1.14823		looper1	0	0	0.645074	0.645074		HMS_Beagle2	-0.352238	0.546793	0.678958	0.484403
blood	-0.218301	0.146832	1.0413	1.11277		Max_element	-0.137108	-0.101829	0.701702	0.940639		HeT_A	0.426163	0.662883	2.20246	1.11342		transib3	0	0.234701	0.860756	0.626055		Max_element	-0.137108	0.437598	0.694786	0.394296
mdg3	-0.492297	0.0979463	0.583633	0.977984		HMS_Beagle	0.0365153	1.08301	2.04205	0.922524		I_element	-0.204307	0.517548	1.38621	1.07297		accord	0	1.49976	2.01209	0.51234		3S18	-0.152646	1.6203	1.83922	0.37156
I_element	-0.204307	0.279254	1.01568	0.940734		Rt1c	-0.13959	-0.297118	0.462872	0.89958		mdg3	-0.492297	-0.0349976	0.524889	1.05218		Rt1c	0	0.109763	0.563711	0.453948		Doc	-0.547937	0.137353	-0.0555288	0.355056
springer	0.869355	0.0814366	1.86538	0.914593		springer	1.19174	-0.369598	1.59521	0.77307		NOF	-0.86585	0	0.0750567	0.940907		TAHRE	0.0590902	1.98979	2.38105	0.332173		flea	-0.0752538	1.62854	1.82613	0.272844
3S18	-0.414763	0.123277	0.576746	0.868232		jockey	-0.281896	-0.0782373	0.377271	0.737404		Tirant	0	0	0.914091	0.914091		jockey2	0	0.288306	0.57614	0.287834		baggins	0.0436174	0.00328922	0.316235	0.269328
S_element	-0.184688	-0.143364	0.536141	0.864192		flea	-0.0752538	1.28604	1.85859	0.647799		jockey	-0.251794	0.386763	1.02064	0.88567		G4	0	0.748716	1.01526	0.26654		GATE	0.0890026	0.527705	0.885984	0.269276
Ivk	-0.0180389	-0.215191	0.611843	0.845072		diver	-0.0308295	0.788985	1.40573	0.64757		blood	-0.218301	1.47428	2.08814	0.83216		G3	0	0.107065	0.344044	0.236979		hopper	-0.207869	0.153804	0.207881	0.261945
Quasimodo	-0.272371	0.113814	0.667949	0.826505		NOF	-0.450152	-0.33237	-0.142513	0.640009		invader3	-0.757982	0.983879	0.942166	0.716268		gypsy11	0.245054	0.0586102	0.53415	0.230486		HB	0.140755	0	0.393686	0.252931
FB	-0.535922	-0.291232	-0.00204025	0.825114		mdg3	-0.0081639	0.401312	0.990968	0.59782		Quasimodo	-0.272371	-0.152165	0.256491	0.681028		gypsy10	0	0	0.193529	0.193529		NOF	-0.450152	-0.0450066	-0.250785	0.244374
McClintock	-0.0573785	0.283285	1.03101	0.805099		invader3	-0.063973	-0.215956	0.311163	0.591092		F_element	-0.210798	-0.134085	0.276451	0.621335		412	0.0240412	0.661436	0.873488	0.18801		G2	-0.130914	0.757324	0.859033	0.232623
gypsy4	-0.237423	0.363899	0.900942	0.774467		Doc	-0.547937	-0.128839	-0.140488	0.536288		roo	-0.121305	-0.185538	0.218208	0.525051		invader6	0	0.879226	1.05187	0.172646		rover	-0.120137	1.22572	1.33377	0.228178
Burdock	0.189778	-0.284536	0.630368	0.725126		invader1	-0.0756082	-0.433829	0.0225454	0.531982		micropia	-0.517153	0.0151598	-0.00555101	0.496442		Tc1_2	0	0.00163854	0.158767	0.157129		Rt1a	-0.069976	0.315316	0.470865	0.225525
HMS_Beagle2	-0.113705	-0.139944	0.443795	0.697444		micropia	-0.403505	-0.0656582	0.062036	0.531199		Ivk	-0.0180389	0.0203642	0.480982	0.478657		G_element	0	0.673835	0.821166	0.147331		TART_A	-0.00574215	0.998154	1.21467	0.222259
gypsy8	0	0.0144141	0.688838	0.674424		TAHRE	0.0590902	0.846775	1.39812	0.492251		17_6	-0.0147682	0.299691	0.72244	0.437517		TART_A	0	1.1716	1.31151	0.139905		F_element	-0.0905003	0.0743191	0.154302	0.170483
Tirant	0	0.0329061	0.701655	0.668749		Tc1	0.00784204	-0.20204	0.293302	0.4875		HB	-0.209524	0	0.226752	0.436276		INE_1	0	0	0.137177	0.137177		INE_1	-0.0654937	-0.083861	0.0152051	0.16456
HMS_Beagle	0.0984341	0.149005	0.901795	0.654355		FB	-0.428895	-0.0487847	0.006924	0.484604		GATE	-0.118681	0.326816	0.611261	0.403126		Stalker2	0	0.470565	0.601097	0.130532		Tom1	-0.183947	0.0221835	0	0.161763
297	-0.134551	-0.314926	0.195051	0.644528		HeT_A	-0.0702899	0.728442	1.14015	0.482002		S_element	-0.184688	-0.211739	0.00109382	0.397521		accord2	0.033962	0.203008	0.358623	0.121653		Ivk	-0.0580981	1.09909	1.20258	0.161586
GATE	-0.118681	0.399103	0.910318	0.629895		F_element	-0.0905003	-0.129525	0.221756	0.441781		Doc	-0.483621	0.168232	0.0329023	0.348292		baggins	0.0436174	0.621025	0.776656	0.112013		412	0.0240412	0.443531	0.62899	0.161417
412	0.433796	0.113938	1.1644	0.616666		Ivk	-0.0580981	0.360529	0.728622	0.426191		TART_C	-0.0229033	0	0.312289	0.335192		Ivk	0	1.06533	1.15832	0.0929899		G5	0	0.561774	0.715412	0.153638
ZAM	0.0643322	-0.161677	0.511075	0.60842		mdg1	-0.258644	-0.174087	-0.0164715	0.416259		mdg1	-0.194492	0.175187	0.315093	0.334398		McClintock	0	1.7402	1.83179	0.0915895		TAHRE	0.0590902	2.19796	2.40918	0.152124
roo	-0.121305	-0.257642	0.211559	0.590506		G2	-0.130914	0.327876	0.608116	0.411154		Rt1b	0.0100317	0.164784	0.504281	0.329465		gypsy	0.376985	0.158154	0.624363	0.0892245		McClintock	-0.020581	1.69174	1.79601	0.124854
mariner2	0	0	0.590325	0.590325		Doc2_element	-0.107759	-0.0466151	0.253698	0.408072		gypsy	0.338531	0.444466	1.11155	0.328557		Tc1	0.00784204	0	0.0911217	0.0832796		mdg1	-0.258644	0.13551	0.000793886	0.123928
G6	-0.450949	-0.0500815	0.0827843	0.583815		Quasimodo	0.0818743	0.117231	0.60228	0.403175		Idefix	0.154919	0.138962	0.610974	0.317093		G6	0.0050932	0.544499	0.629912	0.0803192		HeT_A	-0.0702899	2.28615	2.33215	0.11629
flea	-0.210706	0.436726	0.792011	0.565991		G5	0	0	0.39891	0.39891		gypsy6	-0.309867	0	0	0.309867		roo	0.0154058	0.0319381	0.124569	0.0772252		accord2	0.033962	0.152002	0.293461	0.107497
F_element	-0.210798	0.161642	0.49874	0.547896		opus	-0.0945905	-0.126253	0.17274	0.393583		G5	0.0405167	0.158182	0.501388	0.30269		rover	0	1.01487	1.0918	0.0769247		diver	-0.0308295	1.32794	1.40372	0.10661
Circe	0.155666	0.178765	0.878944	0.544512		INE_1	-0.0654937	-0.122084	0.19358	0.381157		accord	-0.099957	0.357506	0.546725	0.289176		TART_B	0.367111	1.30821	1.74832	0.0729976		Tc1	0.00784204	0.323213	0.419262	0.0882068
copia	-0.260705	1.09905	1.37907	0.540728		Rt1a	-0.069976	0.174738	0.479444	0.374682		McClintock	-0.0573785	0.481045	0.699688	0.276021		BS	0	0.0700995	0.138551	0.0684515		G6	0.0050932	0.8835	0.964803	0.0762089
accord	-0.099957	0.569579	1.00998	0.54036		BS	-0.155891	-0.0682079	0.146871	0.370969		copia	-0.260705	0.533575	0.545812	0.272942		HeT_A	0	2.13694	2.20395	0.0670113		gypsy4	0.000946966	0.378789	0.453424	0.0736883
R1A1_element	0.0335842	0.240578	0.813606	0.539444		jockey2	0	0	0.36986	0.36986		Rt1a	-0.0332797	0.256582	0.495155	0.271853		Quasimodo	0.0818743	0.444143	0.589142	0.0631247		Rt1b	-0.0969829	0.259677	0.229095	0.0664013
BS3	0	0.113598	0.633901	0.520303		Burdock	0.163579	1.67527	2.20746	0.36861		transib2	0.221228	0	0.488792	0.267564		R1A1_element	0	0.0232671	0.0795576	0.0562905		R1A1_element	-0.0455205	0.314914	0.334093	0.0646995
Stalker4	-0.0598266	0.653189	1.06263	0.469266		baggins	0.0436174	0.056699	0.447243	0.346927		hobo	0.260896	0	0.525417	0.264521		opus	0	0.133965	0.186225	0.0522601		Doc2_element	-0.107759	0.255803	0.202186	0.0541428
baggins	-0.0111172	0.477097	0.930219	0.464239		invader2	0.0063294	-0.118399	0.21892	0.33099		baggins	-0.0111172	0.249182	0.50229	0.264225		3S18	0	1.53301	1.57801	0.0449905		Circe	0	0.532778	0.583792	0.0510135
transib2	0.221228	-0.173418	0.511144	0.463334		HMS_Beagle2	-0.352238	0.395144	0.362435	0.319529		opus	0.034346	0.0702998	0.366456	0.26181		G5	0	0.352889	0.396539	0.0436496		hobo	-0.180093	0.830285	0.693856	0.0436637
G5A	0	-0.221873	0.20837	0.430243		297	0.218279	0.0312361	0.56477	0.315255		springer	0.869355	0.443284	1.56874	0.256104		gypsy4	0.000946966	0.287929	0.321589	0.0327132		micropia	-0.403505	0.409939	0.0468986	0.0404643
1360	-0.129874	0.0874978	0.371517	0.413893		ZAM	-0.102803	-0.126484	0.0718596	0.301147		Stalker	-0.0243944	0.242323	0.465737	0.247808		invader4	0.0945389	0.467046	0.591544	0.0299589		Quasimodo	0.0818743	0.663074	0.784203	0.0392548
invader4	-0.0181803	0.400614	0.789295	0.406862		412	0.0240412	0.450376	0.774045	0.299627		R1A1_element	0.0335842	0.324503	0.581858	0.22377		flea	0	0.696938	0.714418	0.0174796		S_element	0.251641	0.166404	0.452203	0.0341583
Stalker	-0.0243944	0.058461	0.419114	0.385048		R1A1_element	-0.0455205	0.077958	0.32143	0.288993		Tc1	-0.218867	0	0	0.218867		Rt1a	0	0.466649	0.482708	0.0160592		jockey	-0.281896	0.595248	0.340518	0.0271662
HB	-0.209524	-0.0369171	0.123799	0.37024		GATE	0.0890026	0.114328	0.47967	0.276339		Cr1a	0.0448384	0.22058	0.478923	0.213505		HB	0.140755	0	0.149461	0.00870611		opus	-0.0945905	0.227066	0.152595	0.0201195
mdg1	-0.194492	-0.0472765	0.122839	0.364608		G6	0.0050932	0.313803	0.59159	0.272694		Circe	0.155666	0.170827	0.539155	0.212661		Tabor	0.0179064	0.076928	0.0951301	0.000295679		297	0.218279	0.704845	0.939096	0.0159732
Tc1	-0.218867	0.389052	0.523341	0.353157		hobo	-0.180093	0.759188	0.843624	0.264529		HMS_Beagle2	-0.113705	-0.0629033	0.0113861	0.187994		gtwin	0	0	0	0		BS3	0	0	0	0
gypsy	0.338531	0.186662	0.869933	0.34474		Transpac	0.112388	1.32302	1.69509	0.259676		297	-0.134551	0.0744042	0.114213	0.174359		Tom1	0	0	0	0		Fw2	0	0	0	0
Cr1a	0.0448384	0.337177	0.713429	0.331414		Rt1b	-0.0969829	-0.0736736	0.0748613	0.245518		hopper	-0.0617432	0.155197	0.259706	0.166252		FB	0	0	0	0		G3	0	0	0	0
gypsy10	0	0	0.322769	0.322769		Tabor	0.0179064	-0.0346443	0.227494	0.244232		Doc2_element	0.0954095	0.294418	0.545194	0.155366		NOF	0	0	0	0		G4	0	0	0	0
Bari1	0.106954	0.240662	0.66978	0.322164		pogo	0.244201	0.267292	0.755319	0.243826		accord2	0.172932	0.217704	0.52804	0.137405		invader1	0	0	0	0		G_element	0	0	0	0
Rt1a	-0.0332797	0.176952	0.464894	0.321222		hopper	-0.207869	0.14542	0.180513	0.242962		X_element	0.228863	0.43707	0.800337	0.134404		mdg1	0	0	0	0		Helena	0	0	0	0
rooA	-0.0122658	0.0635284	0.369228	0.317966		TART_A	-0.00574215	0.0991574	0.328663	0.235248		ZAM	0.0643322	0.0291095	0.223059	0.129618		gypsy8	0	0	0	0		Osvaldo	0	0	0	0
17_6	-0.0147682	0.248301	0.545292	0.311758		roo	0.0154058	-0.0939916	0.148522	0.227108		G2	0.505537	0.360761	0.986637	0.12034		aurora_element	0	0	0	0		R2_element	0	0	0	0
gypsy6	-0.309867	0	0	0.309867		Tom1	-0.183947	-0.104621	-0.0638165	0.224752		Max_element	0.0240895	0.686746	0.829213	0.118377		Helena	0	0	0	0		S2	0	0	0	0
gypsy2	0.167254	0.0144141	0.483386	0.301718		Stalker2	-0.0506788	0.377024	0.495386	0.16904		gypsy4	-0.237423	0.192796	0.0707372	0.115365		S2	0	0	0	0		Stalker	0	0	0	0
Doc	-0.483621	0.128877	-0.0609958	0.293748		Circe	0	0.323791	0.492519	0.168728		Doc3_element	0.155181	0.271324	0.530251	0.103746		frogger	0	0	0	0		Stalker4	0	0	0	0
jockey	-0.251794	0.0937257	0.133973	0.292041		Dm88	0.171826	0.0912468	0.415758	0.152686		Burdock	0.189778	1.78428	2.05723	0.0831678		gypsy6	0	0	0	0		Tc1_2	0	0	0	0
Dm88	0.143261	0.226253	0.645433	0.27592		accord2	0.033962	0.0715397	0.254066	0.148564		Tabor	0.165375	0.0830059	0.298703	0.0503214		gypsy9	0	0	0	0		Tirant	0	0	0	0
Rt1b	0.0100317	0.275124	0.554939	0.269783		17_6	0.0424167	0.0280878	0.214082	0.143578		1360	-0.129874	0.466797	0.376001	0.0390774		mariner2	0	0	0	0		diver2	0	0	0	0
Doc3_element	0.155181	0.203246	0.623799	0.265372		gypsy4	0.000946966	0.0313484	0.164307	0.132012		BS	0.0973386	0.0854529	0.220162	0.0373709		diver2	0	0	0	0		frogger	0	0	0	0
jockey2	0	0.428642	0.675674	0.247031		Porto1	0.0307208	0	0.159186	0.128465		invader2	0.154908	0.269008	0.435222	0.011306		F_element	0	0.00266066	0	-0.00266066		gtwin	0	0	0	0
Max_element	0.0240895	0.249878	0.498158	0.224191		HB	0.140755	0.0796595	0.347545	0.12713		BS3	0	0	0	0		copia	0.355505	0.552088	0.901849	-0.00574438		gypsy10	0	0	0	0
Transpac	0.399082	0.20499	0.817295	0.213223		copia	0.355505	0.525733	0.998855	0.117617		Fw2	0	0	0	0		diver	0	1.61841	1.60406	-0.0143456		gypsy12	0	0	0	0
invader2	0.154908	0.0924834	0.457285	0.209894		X_element	0.123799	0.571388	0.801353	0.106166		G3	0	0	0	0		Tcs3	0.00733376	0.104253	0.0888002	-0.0227863		gypsy2	0	0	0	0
G2	0.505537	-0.695753	0.0166255	0.206842		invader4	0.0945389	0.185681	0.379203	0.0989836		G5A	0	0	0	0		Rt1b	0	0.0248247	0	-0.0248247		gypsy3	0	0	0	0
Tc1_2	0	0.391749	0.585093	0.193344		Idefix	0.33534	0.0812245	0.51416	0.097596		G_element	0	0	0	0		Tirant	0	0.623406	0.597185	-0.0262206		gypsy5	0	0	0	0
TART_B	0	0.00578487	0.192856	0.187071		1360	0.0043304	0.114663	0.21567	0.0966767		Helena	0	0	0	0		hobo	0	0.392803	0.363412	-0.0293913		gypsy6	0	0	0	0
Tom1	0	0.286182	0.472561	0.186379		Doc3_element	0.0515551	0.265451	0.410862	0.0938559		Osvaldo	0	0	0	0		Circe	0	0.541487	0.496702	-0.0447847		gypsy7	0	0	0	0
transib4	0	0	0.175674	0.175674		Cr1a	0.0753091	0.265094	0.424361	0.0839581		P_element	0	0	0	0		Transpac	0.112388	1.96491	2.03126	-0.0460421		gypsy8	0	0	0	0
Juan	0.35925	-0.285103	0.247042	0.172895		I_element	0.347517	1.09282	1.52046	0.0801166		Porto1	0	0	0	0		1360	0.0043304	0.0454895	0	-0.0498199		gypsy9	0	0	0	0
INE_1	0.0815182	0.0679449	0.30819	0.158727		TART_B	0.367111	0.274295	0.685831	0.0444254		R2_element	0	0	0	0		G2	0	0.620817	0.550918	-0.0698989		invader6	0	0	0	0
Doc2_element	0.0954095	0.168024	0.419114	0.155681		aurora_element	-0.109159	-0.0929303	-0.165019	0.0370704		Rt1c	0	0	0	0		Doc2_element	0	0.0735984	0	-0.0735984		jockey2	0	0	0	0
X_element	0.228863	0.482622	0.835016	0.123531		BS3	0	0	0	0		S2	0	0	0	0		Burdock	0.163579	2.20177	2.28085	-0.0845003		looper1	0	0	0	0
Tabor	0.165375	0.019294	0.306957	0.122288		Fw2	0	0	0	0		TART_A	0	0	0	0		ZAM	0	0.213956	0.122173	-0.0917829		mariner2	0	0	0	0
hopper	-0.0617432	-0.128288	-0.0717102	0.118321		G3	0	0	0	0		TART_B	0	0	0	0		Cr1a	0.0753091	0.235653	0.198285	-0.112677		transib3	0	0	0	0
Idefix	0.154919	0.363334	0.622384	0.104131		G4	0	0	0	0		Tc1_2	0	0	0	0		17_6	0.0424167	0.348785	0.271329	-0.119873		Tcs3	0.00733376	0.0341666	0.0285057	-0.0129947
transib3	0	0.23776	0.34117	0.10341		G_element	0	0	0	0		Tom1	0	0	0	0		gypsy7	0	0.12108	0	-0.12108		roo	0.0154058	0.215651	0.216968	-0.0140886
Porto1	0	0.312568	0.41196	0.0993924		Helena	0	0	0	0		frogger	0	0	0	0		Doc3_element	0.0515551	0.626543	0.551827	-0.126271		1360	0.0043304	0.198965	0.186254	-0.0170417
invader1	0.0220806	0.295508	0.401822	0.0842334		Osvaldo	0	0	0	0		gtwin	0	0	0	0		Dm88	0.171826	0.280715	0.324972	-0.12757		gypsy	0.376985	0.354287	0.710808	-0.0204644
diver	-0.0141056	0.827494	0.889624	0.0762354		R2_element	0	0	0	0		gypsy10	0	0	0	0		Stalker	0	0.704136	0.573807	-0.130328		BS	-0.155891	0.265049	0.0842265	-0.0249315
HeT_A	0.426163	0.63584	1.12819	0.0661831		S2	0	0	0	0		gypsy11	0	0	0	0		BS3	0	0.737101	0.603301	-0.1338		invader3	-0.063973	0.522184	0.419008	-0.0392023
accord2	0.172932	0.0620185	0.294068	0.059118		Stalker	0	0	0	0		gypsy3	0	0	0	0		micropia	0	0.135192	0	-0.135192		aurora_element	-0.109159	0.221154	0.0697773	-0.0422171
looper1	0	0	0.0507348	0.0507348		Stalker4	0	0	0	0		gypsy5	0	0	0	0		transib2	0.361585	0.280459	0.506391	-0.135653		mdg3	-0.0081639	0.151525	0.0944152	-0.0489463
Tcs3	-0.0444763	-0.0398874	-0.0443354	0.0400283		Tc1_2	0	0	0	0		gypsy7	0	0	0	0		HMS_Beagle2	0	0.462711	0.325553	-0.137158		17_6	0.0424167	0.367519	0.359919	-0.0500167
diver2	0.286031	0.124193	0.433693	0.0234692		Tirant	0	0	0	0		gypsy8	0	0	0	0		hopper	0	0.157361	0.00316539	-0.154196		gypsy11	0.245054	0	0.194716	-0.0503378
Fw2	0	0	0	0		diver2	0	0	0	0		gypsy9	0	0	0	0		transib4	0.257842	0.232004	0.318468	-0.171378		ZAM	-0.102803	0.116198	-0.0553355	-0.0687306
G3	0	0	0	0		frogger	0	0	0	0		invader6	0	0	0	0		Max_element	0	0.772567	0.600875	-0.171693		springer	1.19174	0.440255	1.54989	-0.0821066
G_element	0	0	0	0		gtwin	0	0	0	0		looper1	0	0	0	0		Idefix	0.33534	0.304986	0.459334	-0.180991		Burdock	0.163579	2.46484	2.53538	-0.0930369
Helena	0	0	0	0		gypsy10	0	0	0	0		mariner2	0	0	0	0		TART_C	0.169089	1.62754	1.60665	-0.189971		invader2	0.0063294	0.336837	0.249142	-0.0940239
Osvaldo	0	0	0	0		gypsy12	0	0	0	0		transib3	0	0	0	0		springer	1.19174	0	1.00037	-0.191369		Tabor	0.0179064	0.257675	0.173114	-0.102468
P_element	0	0	0	0		gypsy2	0	0	0	0		transib4	0	0	0	0		P_element	0.569658	0.795391	1.16256	-0.202485		TART_B	0.367111	1.66064	1.91361	-0.114144
R2_element	0	0	0	0		gypsy3	0	0	0	0		invader4	-0.0181803	0.29896	0.267701	-0.0130788		G5A	0.0914803	0.112884	0	-0.204365		Doc3_element	0.0515551	0.700515	0.624385	-0.127685
Rt1c	0	0	0	0		gypsy5	0	0	0	0		Bari1	0.106954	-0.402896	-0.324338	-0.0283958		gypsy2	0	0.439491	0.23312	-0.206371		X_element	0.123799	1.0072	0.969626	-0.161375
S2	0	0	0	0		gypsy6	0	0	0	0		INE_1	0.0815182	0.14208	0.186622	-0.0369766		Osvaldo	0	0.209125	0	-0.209125		G5A	0.0914803	0.172699	0.101173	-0.163006
TART_A	0	0	0	0		gypsy7	0	0	0	0		invader1	0.0220806	0.49087	0.474994	-0.0379562		invader2	0.0063294	0.517895	0.312731	-0.211494		invader4	0.0945389	0.779236	0.71042	-0.163355
frogger	0	0	0	0		gypsy8	0	0	0	0		Transpac	0.399082	2.28732	2.64139	-0.0450065		X_element	0.123799	0.762936	0.674338	-0.212396		transib4	0.257842	0.411259	0.495746	-0.173355
gtwin	0	0	0	0		gypsy9	0	0	0	0		rooA	-0.0122658	0.174588	0.11573	-0.0465919		Porto1	0.0307208	0.504038	0.318468	-0.216291		Dm88	0.171826	0.434138	0.425081	-0.180882
gypsy11	0	0	0	0		invader6	0	0	0	0		gypsy2	0.167254	0.199828	0.317752	-0.0493293		pogo	0.244201	0.723992	0.741845	-0.226347		transib2	0.361585	0.58735	0.751688	-0.197248
gypsy12	0	0	0	0		looper1	0	0	0	0		G4	0.173163	-0.116455	0	-0.0567087		invader3	0	0.544084	0.316183	-0.227901		Transpac	0.112388	2.12783	2.02079	-0.219429
gypsy5	0	0	0	0		mariner2	0	0	0	0		Stalker4	-0.0598266	0.522889	0.402843	-0.060219		jockey	0	0.844281	0.606217	-0.238064		invader1	-0.0756082	0.172699	-0.137388	-0.234478
gypsy7	0	0	0	0		transib3	0	0	0	0		Stalker2	0.0651121	0	0	-0.0651121		297	0.218279	0.596318	0.571572	-0.243025		Idefix	0.33534	0.572369	0.654582	-0.253126
gypsy9	0	0	0	0		Tcs3	0.00733376	0.0374754	0.0207079	-0.0241012		Dm88	0.143261	0.143181	0.190055	-0.0963861		Doc	0	0.266172	0	-0.266172		Cr1a	0.0753091	0.577358	0.393686	-0.258981
invader6	0	0	0	0		gypsy	0.376985	0.471159	0.809378	-0.0387663		jockey2	0	0.627595	0.518439	-0.109156		S_element	0.251641	0.417958	0.347387	-0.322212		pogo	0.244201	0.386297	0.359396	-0.271102
G4	0.173163	-0.163316	0.00766974	-0.00217767		Juan	0.48095	0.91177	1.34783	-0.0448947		HMS_Beagle	0.0984341	0.0191242	0.0067567	-0.110802		gypsy3	0	1.05643	0.73312	-0.323308		Porto1	0.0307208	0.283623	0	-0.314344
opus	0.034346	-0.0402731	-0.0237589	-0.0178319		S_element	0.251641	0.433063	0.587235	-0.0974691		rover	0.175394	1.02359	1.08377	-0.115208		rooA	0.527035	0.396675	0.598787	-0.324923		rooA	0.527035	0.533924	0.725065	-0.335894
G5	0.0405167	0	0	-0.0405167		TART_C	0.169089	0.692609	0.690221	-0.171477		diver	-0.0141056	0.692415	0.544122	-0.134188		I_element	0.347517	1.52752	1.53801	-0.337034		copia	0.355505	0.665158	0.669065	-0.351599
BS	0.0973386	-0.0574297	-0.0384407	-0.0783496		Bari1	0.0818841	1.27339	1.11486	-0.240415		gypsy12	0	0.845332	0.686822	-0.15851		gypsy12	0	1.09646	0.751434	-0.345022		TART_C	0.169089	2.09002	1.8755	-0.383612
pogo	0.47038	-0.0680609	0.23488	-0.167439		transib2	0.361585	0.570822	0.675345	-0.257062		Tcs3	-0.0444763	0.0533678	-0.15588	-0.164771		Fw2	0	0.35964	0	-0.35964		Stalker2	-0.0506788	0.706172	0.194716	-0.460777
Stalker2	0.0651121	1.14432	1.01726	-0.192175		transib4	0.257842	0	0	-0.257842		diver2	0.286031	0.300171	0.393619	-0.192583		Stalker4	0	0.556092	0.175298	-0.380793		I_element	0.347517	1.78362	1.66402	-0.467108
TAHRE	0.25101	0.680975	0.735018	-0.196966		G5A	0.0914803	0.196409	-0.0221702	-0.310059		Juan	0.35925	-0.0829847	0.0709547	-0.20531		mdg3	0	0.545459	0.0861314	-0.459327		P_element	0.569658	0.884321	0.804688	-0.649291
hobo	0.260896	0.352159	0.415437	-0.197617		rooA	0.527035	0.347714	0.494346	-0.380404		flea	-0.210706	0.712449	0.295227	-0.206515		GATE	0.0890026	1.00823	0.608296	-0.488935		1731	1.43292	1.33723	1.92711	-0.843036
TART_C	-0.0229033	0.180888	-0.0874961	-0.245481		P_element	0.569658	0.864622	1.00231	-0.431973		412	0.433796	0.291122	0.472376	-0.252542		Juan	0.48095	1.26702	1.13453	-0.613443		Bari1	0.0818841	1.28494	0.477747	-0.889078
gypsy3	0	0	-0.338341	-0.338341		1731	1.43292	0.395942	1.36306	-0.4658		aurora_element	0.477004	0.982275	0.952948	-0.506332		1731	1.43292	0.889846	1.26768	-1.05509		Juan	0.48095	1.2053	0.79338	-0.892867
aurora_element	0.477004	0.684584	0.539597	-0.621992		gypsy11	0.245054	0.0960655	-0.25516	-0.59628		pogo	0.47038	0.576767	0.12814	-0.919007		Bari1	0.0818841	1.16668	0.165747	-1.08282
