# Supplementary material for: Topoisomerase 3b facilitates piRNA biogenesis to promote transposon silencing and germ cell development
Source: Cell Rep. Author manuscript; Available in PMC 2025 May 13. (PMC12070812; doi:10.1016/j.celrep.2025.115495)
Supplement: 4 [file NIHMS2076716-supplement-4.xlsx]

## Sheet: TE mapped piRNA rpkm counts by 
Table S3a. TE mapped piRNA rpkm counts by sRNA-seq. Related to Figure 5.						Table S3b. The log10 fold change of piRNA counts by sRNA-seq for dot graph. Related to Figure 5.
	rpkm counts of the mapped TEs from sRNA-seq. Genotypes are shown on the top.						Fold change of TE mapped piRNA count vs control (nos-gal4).
reference	dme_sRNA_control_1	dme_sRNA_Top3b_1	dme_sRNA_aubKD_1	dme_sRNA_Top3b_aubKD_1		reference	origin	Top3bKO1 rpkm fold change	aubRNAi rpkm fold change	Top3b-aubRNAi rpkm fold change	top3b log fold change	aub log fold change	top3b-aub log fold change
1360|FBgn0005673|AC005453	1057.15	684.723	551.602	130.795		Rt1a	germline	0.536561	0.180057	0.0434002	-0.270381	-0.74459	-1.36251
17.6|FBgn0000004|X01472	651.033	156.794	302.17	55.2255		opus	undetermined	0.536847	0.157584	0.0446899	-0.27015	-0.802488	-1.34979
1731|FBgn0000007|X07656	237.128	159.901	46.1044	34.71		G6	germline	0.541648	0.0958539	0.0451755	-0.266283	-1.01839	-1.3451
297|FBgn0000005|X03431	726.236	734.598	236.739	89.5964		INE-1	undetermined	0.694456	0.191716	0.0487054	-0.158355	-0.717341	-1.31242
3S18|FBgn0005384|U23420	376.126	224.04	247.138	607.322		X-element	germline	0.510655	0.0887635	0.0531092	-0.291873	-1.05177	-1.27483
412|FBgn0000006|nnnnnnnn	941.683	561.242	636.003	162.806		Circe	germline	0.864381	0.133137	0.0594293	-0.0632946	-0.8757	-1.226
accord|FBgn0063447|nnnnnnnn	148.648	102.063	35.5386	30.9911		rooA	germline	0.425892	0.115068	0.0605867	-0.370701	-0.939047	-1.21762
accord2|FBgn0063782|AF541947	111.932	65.4848	38.204	42.5316		BS3	germline	0.397475	0.108062	0.0642091	-0.40069	-0.966325	-1.1924
aurora-element|FBgn0010103|AB022762	640.957	321.054	69.5322	186.063		R1A1-element	undetermined	0.845904	0.236454	0.0667089	-0.0726789	-0.626254	-1.17582
baggins|FBgn0063440|nnnnnnnn	402.706	305.868	217.87	99.4362		Osvaldo	intermediate	0.259524	0.111592	0.0728535	-0.585823	-0.952368	-1.13755
Bari1|FBgn0005773|X67681	359.051	248.152	448.633	42.668		gypsy12	germline	0.562038	0.155282	0.0732697	-0.250234	-0.808878	-1.13508
Bari2|FBgn0064134|AF541951	18.4469	10.9902	13.1198	16.0257		Doc3-element	germline	0.65541	0.299156	0.074526	-0.183487	-0.524103	-1.12769
blood|FBgn0000199|AY180916	1081.52	294.666	346.215	238.427		S-element	germline	0.782638	0.259331	0.079597	-0.106439	-0.586146	-1.0991
BS|FBgn0000224|nnnnnnnn	662.126	315.939	65.1639	104.175		gypsy4	intermediate	0.605556	0.365815	0.0796803	-0.217845	-0.436739	-1.09865
BS3|FBgn0067624|nnnnnnnn	385.937	153.4	41.7053	24.7807		invader1	germline	0.427328	0.411937	0.0824591	-0.369238	-0.385169	-1.08376
BS4|FBgn0067624|nnnnnnnn	38.843	21.6897	21.0525	21.3494		17.6	germline	0.240838	0.464138	0.0848275	-0.618274	-0.333353	-1.07146
Burdock|FBgn0010302|U89994	272.422	155.468	438.513	982.708		G-element	germline	0.528878	0.149378	0.0929284	-0.276645	-0.825713	-1.03185
Circe|FBgn0022937|nnnnnnnn	462.599	399.862	61.5893	27.492		Rt1b	germline	0.53434	0.122548	0.102556	-0.272182	-0.911694	-0.989037
copia|FBgn0000349|X02599	197.52	150.269	167.195	81.3406		invader6	germline	1.02269	0.163656	0.115756	0.00974611	-0.786068	-0.936457
Cr1a|FBgn0063594|nnnnnnnn	1649.9	951.535	661.546	225.614		Dm88	undetermined	0.654627	0.441578	0.116889	-0.184006	-0.354992	-0.932226
diver|FBgn0043969|AC004377	255.152	124.775	186.832	222.997		Idefix	intermediate	0.612804	0.327788	0.117959	-0.212679	-0.484408	-0.92827
diver2|FBgn0063439|nnnnnnnn	347.65	256.87	62.6861	45.3082		Bari1	germline	0.691131	1.2495	0.118835	-0.160439	0.0967347	-0.925055
Dm88|FBgn0062343|nnnnnnnn	223.285	146.168	98.5979	26.0996		hopper	undetermined	0.412993	0.525003	0.119811	-0.384058	-0.279838	-0.921502
Doc|FBgn0000481|X17551	1031.5	999.157	776.388	232.517		mdg3	intermediate	0.621219	0.504384	0.122435	-0.206755	-0.297239	-0.912095
Doc2-element|FBgn0063534|nnnnnnnn	210.617	201.913	109.206	44.7182		297	germline	1.01151	0.325981	0.123371	0.00497209	-0.486808	-0.908787
Doc3-element|FBgn0063533|nnnnnnnn	653.158	428.086	195.396	48.6772		1360	undetermined	0.647706	0.521782	0.123724	-0.188622	-0.282511	-0.907546
Doc4-element|FBgn0069587|nnnnnnnn	49.8878	18.1403	22.3817	15.2094		Max-element	germline	0.557952	0.314588	0.124815	-0.253403	-0.502258	-0.903734
F-element|FBgn0000652|AC005198	2988.54	1946.3	1836.62	682.888		TART-A	germline	0.695209	0.453595	0.129762	-0.157885	-0.343332	-0.886852
FB|FBgn0000638|V00246	381.329	89.7925	175.182	59.7639		diver2	germline	0.738876	0.180314	0.130327	-0.131429	-0.743971	-0.884965
flea|FBgn0014947|Z27119	252.431	142.253	224.838	142.58		hopper2	undetermined	0.339077	0.385951	0.130533	-0.469702	-0.413467	-0.88428
frogger|FBgn0061513|AF492763	20.6019	14.3331	13.5003	16.5198		Stalker2	intermediate	0.402744	0.658747	0.136124	-0.394971	-0.181281	-0.866067
Fw2|FBgn0067421|nnnnnnnn	28.4896	18.1623	23.1137	22.1663		Cr1a	germline	0.576724	0.400962	0.136744	-0.239032	-0.396897	-0.86409
Fw3|FBgn0067420|nnnnnnnn	19.2349	10.849	10.5687	9.11181		jockey	undetermined	0.449071	0.364808	0.14172	-0.347685	-0.437936	-0.84857
G-element|FBgn0001100|X06950	824.722	436.177	123.195	76.6401		invader4	germline	0.80318	0.867322	0.145923	-0.0951869	-0.0618194	-0.835877
G2|FBgn0063507|AC006215	1567.82	306.369	188.825	594.946		1731	germline	0.674322	0.194428	0.146377	-0.171133	-0.71124	-0.834528
G3|FBgn0063506|nnnnnnnn	32.8582	24.8043	45.3386	281.076		Stalker3T	undetermined	0.802431	0.504914	0.151333	-0.0955924	-0.296783	-0.820065
G4|FBgn0063505|nnnnnnnn	147.192	105.821	47.583	37.1183		FB	undetermined	0.235472	0.459398	0.156725	-0.628061	-0.337811	-0.804861
G5|FBgn0063504|nnnnnnnn	86.4626	27.8759	31.756	54.349		gypsy10	somatic	0.339779	0.530947	0.157288	-0.468803	-0.274949	-0.803305
G5A|FBgn0069433|nnnnnnnn	61.8535	30.4823	16.0718	10.6467		BS	germline	0.477158	0.0984161	0.157334	-0.321338	-1.00693	-0.803178
G6|FBgn0063503|nnnnnnnn	956.955	518.333	91.7279	43.2309		HeT-A	germline	1.30289	0.352383	0.162471	0.114907	-0.452985	-0.789224
G7|FBgn0067419|AC003788	19.9287	14.0042	16.5676	69.2234		G5A	germline	0.492814	0.259836	0.172128	-0.307317	-0.5853	-0.764149
GATE|FBgn0015945|AJ010298	1686.97	1424.45	851.425	317.675		412	intermediate	0.595999	0.67539	0.172888	-0.224754	-0.170445	-0.762235
gtwin|FBgn0063436|AC006215	172.895	341.162	161.43	137.127		Quasimodo	intermediate	0.727773	0.403964	0.17982	-0.138004	-0.393657	-0.745163
gypsy|FBgn0001167|M12927	204.168	173.017	109.389	170.993		GATE	undetermined	0.844385	0.504706	0.188311	-0.0734594	-0.296961	-0.725124
gypsy10|FBgn0067387|nnnnnnnn	216.769	73.6536	115.093	34.0951		Helena	germline	0.514016	0.404823	0.190474	-0.289024	-0.392735	-0.720165
gypsy11|FBgn0067386|nnnnnnnn	52.3383	37.1724	20.929	28.1854		TART-B	germline	1.68602	1.00779	0.193127	0.226863	0.00337054	-0.714158
gypsy12|FBgn0067385|AE003789	506.424	284.63	78.6387	37.1055		roo	germline	1.09028	0.459587	0.196568	0.0375384	-0.337632	-0.706488
gypsy2|FBgn0063435|AL035631	307.257	375.397	253.963	101.078		accord	germline	0.686608	0.239079	0.208486	-0.163291	-0.621459	-0.680922
gypsy3|FBgn0063434|AC007477	372.591	256.243	206.439	103.166		Doc2-element	germline	0.958676	0.518506	0.21232	-0.0183279	-0.285246	-0.673009
gypsy4|FBgn0063433|nnnnnnnn	430.687	260.805	157.552	34.3173		blood	intermediate	0.272454	0.320118	0.220455	-0.564706	-0.494691	-0.656681
gypsy5|FBgn0063432|AE003485	76.5332	42.7877	59.5673	47.4329		Doc	germline	0.968649	0.752681	0.225417	-0.0138338	-0.123389	-0.647014
gypsy6|FBgn0063431|nnnnnnnn	327.649	355.553	201.925	146.925		F-element	germline	0.651254	0.614555	0.228502	-0.18625	-0.21144	-0.641109
gypsy7|FBgn0067384|AE003788	53.5142	29.934	28.4326	26.6693		transib4	undetermined	0.612208	0.3451	0.237224	-0.213101	-0.462055	-0.624841
gypsy8|FBgn0067383|AE003788	223.012	108.942	36.7372	75.5389		invader2	germline	0.663967	0.311855	0.243211	-0.177853	-0.506048	-0.614018
gypsy9|FBgn0067382|AE002591	39.7311	27.873	29.8678	21.1106		TAHRE	germline	1.80041	0.493022	0.244146	0.255371	-0.307134	-0.612351
HB|FBgn0001181|X01748	31.8762	21.7094	19.46	38.5445		baggins	undetermined	0.759532	0.541015	0.24692	-0.119454	-0.266791	-0.607444
Helena|FBgn0020425|nnnnnnnn	252.721	129.903	102.307	48.1368		G4	germline	0.71893	0.323271	0.252175	-0.143314	-0.490434	-0.598297
Helitron|FBgn0067418|AE002840	18.2956	65.7304	24.5024	8.73865		invader3	germline	0.663601	0.30514	0.25871	-0.178093	-0.515502	-0.587187
HeT-A|FBgn0004141|U06920	562.955	733.468	198.376	91.464		TART-C	germline	1.01354	1.41098	0.273959	0.00584017	0.149521	-0.562314
HMS-Beagle|FBgn0001207|AF365402	353.185	207.694	451.275	412.585		gypsy3	intermediate	0.687732	0.554063	0.276888	-0.16258	-0.25644	-0.557696
HMS-Beagle2|FBgnnnnnnnn|AF365402	529.559	369.657	292.421	171.781		I-element	germline	0.802355	0.101736	0.279776	-0.0956337	-0.992527	-0.55319
hobo|FBgn0001210|M69216	230.736	134.206	88.3724	66.9342		Q-element	intermediate	0.67055	0.38586	0.284372	-0.173569	-0.41357	-0.546113
hopper|FBgn0014967|X80025	142.407	58.8132	74.7643	17.062		hobo	germline	0.581642	0.383002	0.29009	-0.235345	-0.416799	-0.537468
hopper2|FBgn0067381|AF541950	166.68	56.5172	64.3302	21.7572		aurora-element	undetermined	0.500898	0.108482	0.29029	-0.30025	-0.964643	-0.537169
I-element|FBgn0001249|M14954	369.278	296.292	37.5687	103.315		looper1	undetermined	0.839506	0.512273	0.292512	-0.0759763	-0.290498	-0.533857
Idefix|FBgn0026065|AJ009736	332.909	204.008	109.123	39.2694		Doc4-element	germline	0.363623	0.44864	0.304873	-0.439349	-0.348102	-0.515881
INE-1|FBgn0026416|U66884	1278.19	887.647	245.05	62.2548		Juan	germline	1.05697	0.409912	0.322461	0.0240634	-0.38731	-0.491522
invader1|FBgn0063430|nnnnnnnn	532.468	227.539	219.343	43.9068		HMS-Beagle2	undetermined	0.698047	0.552197	0.324385	-0.156115	-0.257906	-0.488939
invader2|FBgn0063429|nnnnnnnn	197.01	130.808	61.4384	47.9149		gypsy2	intermediate	1.22177	0.82655	0.328969	0.0869888	-0.0827308	-0.482845
invader3|FBgn0063428|nnnnnnnn	189.802	125.953	57.9161	49.1036		Rt1c	germline	0.278417	0.287625	0.333416	-0.555304	-0.541174	-0.477014
invader4|FBgn0063427|nnnnnnnn	714.685	574.021	619.862	104.289		gypsy8	germline	0.488505	0.164732	0.338721	-0.311131	-0.783223	-0.470158
invader5|FBgn0063426|nnnnnnnn	19.943	13.3147	13.3887	39.7861		R2-element	germline	0.968557	0.331183	0.357107	-0.0138749	-0.479932	-0.447202
invader6|FBgn0067385|NT_033778	328.606	336.064	53.7785	38.0381		G2	germline	0.195411	0.120438	0.379474	-0.709051	-0.919236	-0.420818
Ivk|FBgn0043055|nnnnnnnn	213.736	178.523	96.3384	2291.16		accord2	germline	0.585042	0.341315	0.379978	-0.232813	-0.466845	-0.420241
jockey|FBgn0001283|M22874	550.25	247.101	200.736	77.9813		Porto1	germline	0.56408	0.296479	0.392401	-0.24866	-0.528006	-0.40627
jockey2|FBgn0063425|nnnnnnnn	67.2476	59.6464	36.132	32.5812		Tc3	undetermined	0.819184	1.03291	0.405779	-0.0866185	0.014064	-0.391711
Juan|FBgn0046110|AY180919	157.829	166.821	64.6961	50.8939		R1-2	germline	0.719612	0.526262	0.406747	-0.142902	-0.278798	-0.390676
looper1|FBgn0063402|nnnnnnnn	87.8423	73.7441	44.9992	25.6949		copia	germline	0.760779	0.846469	0.411809	-0.118742	-0.0723891	-0.385304
mariner2|FBgn0063401|nnnnnnnn	56.7645	27.9201	23.4459	39.4417		springer	undetermined	1.17178	0.491622	0.422002	0.0688453	-0.308369	-0.374686
Max-element|FBgn0063919|AJ487856	1824.37	1017.91	573.924	227.708		gypsy6	intermediate	1.08516	0.616283	0.448422	0.0354954	-0.21022	-0.348313
McClintock|FBgn0063917|AF541948	143.819	135.157	108.104	72.6472		Fw3	germline	0.564026	0.549452	0.473712	-0.2487	-0.26007	-0.324486
mdg1|FBgn0002697|X59545	330.448	754.523	321.341	171.251		Helitron	undetermined	3.59269	1.33925	0.477637	0.555419	0.126862	-0.320902
mdg3|FBgn0002698|X95908	346.518	215.264	174.778	42.4258		jockey2	germline	0.886967	0.537299	0.484497	-0.0520927	-0.269784	-0.314709
micropia|FBgn0002745|X15066	316.814	253.734	149.055	228.72		gypsy7	germline	0.559367	0.53131	0.49836	-0.252303	-0.274652	-0.302457
NOF|FBgn0002949|X15469	199.295	81.1492	34.1856	770.074		McClintock	undetermined	0.939773	0.751668	0.50513	-0.0269771	-0.123974	-0.296597
opus|FBgn0003007|AY180918	836.294	448.962	131.786	37.3739		Tabor	somatic	1.31544	0.850394	0.507718	0.119071	-0.0703799	-0.294377
Osvaldo|FBgn0063755|AY089271	289.58	75.153	32.3148	21.097		Tc1	undetermined	0.443125	0.431635	0.514317	-0.353474	-0.364883	-0.288769
P-element|FBgn0003055|X06779	23.8051	12.8401	14.9842	12.2918		P-element	germline	0.539385	0.629453	0.516354	-0.268101	-0.201037	-0.287053
Penelope|FBgn0046701|AF418572	32.0583	21.2894	31.5892	50.4744		mdg1	intermediate	2.28333	0.972442	0.518239	0.358569	-0.0121364	-0.28547
pogo|FBgn0003122|X59837	107.59	65.5994	33.656	72.7098		gypsy9	somatic	0.701541	0.751749	0.531336	-0.153947	-0.123927	-0.27463
Porto1|FBgn0015786|nnnnnnnn	81.8637	46.1776	24.2709	32.1234		gypsy11	undetermined	0.710233	0.399879	0.538523	-0.148599	-0.398071	-0.268796
Q-element|FBgn0063900|AE002612	1106.01	741.634	426.765	314.518		BS4	germline	0.558394	0.54199	0.549633	-0.253059	-0.266009	-0.259927
Quasimodo|FBgn0044355|AF364550	294.586	214.392	119.002	52.9724		flea	undetermined	0.563532	0.890688	0.564826	-0.249081	-0.0502742	-0.248085
R1-2|FBgn0067405|nnnnnnnn	36.523	26.2824	19.2206	14.8556		gypsy5	somatic	0.559073	0.77832	0.619769	-0.252531	-0.108842	-0.20777
R1A1-element|FBgn0003908|X51968	3676.06	3109.6	869.219	245.226		G5	intermediate	0.322405	0.36728	0.628584	-0.491599	-0.435002	-0.201637
R2-element|FBgn0003909|X51967	96.1821	93.1578	31.8538	34.3473		transib3	undetermined	0.636185	0.654245	0.63445	-0.196417	-0.18426	-0.197602
roo|FBgn0000155|AY180917	1296.91	1414	596.045	254.931		transib1	undetermined	0.844215	0.940192	0.637065	-0.0735467	-0.0267837	-0.195816
rooA|FBgn0063394|nnnnnnnn	319.967	136.271	36.8179	19.3857		ZAM	somatic	0.556231	0.724752	0.643831	-0.254745	-0.139811	-0.191228
rover|FBgn0061485|AF492764	170.268	156.827	1000.1	652.069		pogo	germline	0.609719	0.312819	0.675807	-0.21487	-0.504707	-0.170177
Rt1a|FBgn0041728|AJ278684	1410.66	756.908	254	61.2231		Tom1	germline	0.761412	0.669056	0.680438	-0.11838	-0.174538	-0.167211
Rt1b|FBgn0042682|AC005734	3210.28	1715.38	393.413	329.235		mariner2	undetermined	0.491858	0.413038	0.69483	-0.30816	-0.38401	-0.158121
Rt1c|FBgn0063467|nnnnnnnn	103.332	28.7694	29.7208	34.4526		Tirant	intermediate	0.53348	0.557902	0.718926	-0.272882	-0.253442	-0.143316
S-element|FBgn0004905|U33463	275.851	215.891	71.5366	21.9569		micropia	germline	0.800894	0.470481	0.721939	-0.0964249	-0.327458	-0.141499
S2|FBgn0063466|nnnnnnnn	22.7266	14.3587	17.0334	21.099		transib2	germline	0.828398	0.527123	0.74688	-0.0817608	-0.278088	-0.126749
springer|FBgn0003490|AF364549	461.009	540.2	226.642	194.546		Fw2	germline	0.637505	0.811302	0.778048	-0.195516	-0.0908176	-0.108994
Stalker|FBgn0003519|AF420242	693.359	640.342	665.515	3078.79		gtwin	somatic	1.97323	0.933688	0.793123	0.295179	-0.0297983	-0.10066
Stalker2|FBgn0063455|nnnnnnnn	741.241	298.531	488.291	100.9		frogger	germline	0.695717	0.655294	0.801858	-0.157567	-0.183564	-0.0959025
Stalker3T|FBgn0063454|nnnnnnnn	495.634	397.712	250.252	75.006		gypsy	somatic	0.847425	0.535777	0.837508	-0.071899	-0.271016	-0.0770108
Stalker4|FBgn0063897|AF541949	668.905	570.001	653.809	3038.42		Bari2	undetermined	0.595773	0.711216	0.868747	-0.224919	-0.147998	-0.0611065
Tabor|FBgn0045970|AC007146	192.574	253.319	163.764	97.7733		diver	germline	0.489021	0.732239	0.873977	-0.310672	-0.135347	-0.0585002
TAHRE|FBgn0069343|AJ542581	154.646	278.427	76.244	37.7562		S2	undetermined	0.631801	0.749489	0.928383	-0.19942	-0.125235	-0.032273
TART-A|FBgn0004904|AY561850	799.803	556.03	362.787	103.784		Tc1-2	intermediate	0.472957	0.259845	1.11602	-0.325178	-0.585285	0.0476709
TART-B|FBgn0004904|U14101	117.72	198.478	118.637	22.7348		HMS-Beagle	germline	0.588061	1.27773	1.16819	-0.230578	0.106439	0.067512
TART-C|FBgn0004904|AY600955	122.689	124.35	173.112	33.6118		HB	undetermined	0.681054	0.610486	1.20919	-0.166819	-0.214324	0.082496
Tc1-2|FBgn0069340|nnnnnnnn	153.443	72.5719	39.8714	171.245		Penelope	undetermined	0.664083	0.985369	1.57446	-0.177777	-0.00640122	0.197131
Tc1|FBgn0026410|nnnnnnnn	33.6305	14.9025	14.5161	17.2968		3S18	undetermined	0.59565	0.657061	1.61468	-0.225009	-0.182394	0.208086
Tc3|FBgn0061191|AC009537	21.1864	17.3555	21.8837	8.59698		invader5	undetermined	0.667639	0.671347	1.99499	-0.175458	-0.173053	0.299941
Tirant|FBgn0004082|nnnnnnnn	35.6385	19.0124	19.8828	25.6214		G7	undetermined	0.702713	0.831345	3.47355	-0.153222	-0.0802189	0.540774
Tom1|FBgn0063450|nnnnnnnn	31.4863	23.9741	21.0661	21.4245		Transpac	intermediate	1.29873	16.5369	3.5544	0.11352	1.21845	0.550766
transib1|FBgn0063372|nnnnnnnn	36.9391	31.1845	34.7298	23.5326		Burdock	germline	0.570688	1.60968	3.6073	-0.243601	0.20674	0.557182
transib2|FBgn0063371|nnnnnnnn	202.24	167.535	106.605	151.049		rover	intermediate	0.921064	5.87367	3.82967	-0.0357103	0.76891	0.583161
transib3|FBgn0063370|nnnnnnnn	37.3756	23.7778	24.4528	23.713		NOF	intermediate	0.407182	0.171533	3.864	-0.390211	-0.765652	0.587037
transib4|FBgn0063369|nnnnnnnn	38.3547	23.481	13.2362	9.09866		Stalker	undetermined	0.923536	0.959842	4.4404	-0.0345462	-0.0178003	0.647422
Transpac|FBgn0040267|AF222049	84.6234	109.903	1399.41	300.785		Stalker4	intermediate	0.852141	0.977431	4.54237	-0.0694886	-0.00991372	0.657283
X-element|FBgn0042231|AF237761	1142.49	583.417	101.411	60.6767		G3	undetermined	0.75489	1.37983	8.5542	-0.122116	0.139824	0.93218
ZAM|FBgn0023131|AJ000387	61.6763	34.3062	44.7	39.7091		Ivk	germline	0.83525	0.450737	10.7196	-0.0781835	-0.346077	1.03018
