# Supplementary material for: Topoisomerase 3b facilitates piRNA biogenesis to promote transposon silencing and germ cell development
Source: Cell Rep. Author manuscript; Available in PMC 2025 May 13. (PMC12070812; doi:10.1016/j.celrep.2025.115495)
Supplement: 5 [file NIHMS2076716-supplement-5.xlsx]

## Sheet: Sheet1
Table S4. Heatmap and GI score of TE mapped piRNA in single and double mutant by sRNA-seq. Related to Figure 6.
	Heatmap showing piRNA changes in single and double mutants vs control (left 3), and genetic interaction score.
reference	somatic or germline	top3b piRNA log fold change	aub piRNA log fold change	top3b-aub piRNA log fold change	GI (log10)	GI (fold change)
Helitron	undetermined	0.555419	0.126862	-0.320902	-1.00318	0.0992696
TART-B	germline	0.226863	0.00337054	-0.714158	-0.944391	0.11366
Bari1	germline	-0.160439	0.0967347	-0.925055	-0.86135	0.13761
Transpac	intermediate	0.11352	1.21845	0.550766	-0.781208	0.165498
TART-C	germline	0.00584017	0.149521	-0.562314	-0.717676	0.191569
invader4	germline	-0.0951869	-0.0618194	-0.835877	-0.67887	0.209474
mdg1	intermediate	0.358569	-0.0121364	-0.28547	-0.631903	0.233398
TAHRE	germline	0.255371	-0.307134	-0.612351	-0.560589	0.27505
Doc	germline	-0.0138338	-0.123389	-0.647014	-0.509791	0.309178
gypsy2	intermediate	0.0869888	-0.0827308	-0.482845	-0.487103	0.325759
R1A1-element	undetermined	-0.0726789	-0.626254	-1.17582	-0.476883	0.333516
HeT-A	germline	0.114907	-0.452985	-0.789224	-0.451146	0.353879
gypsy4	intermediate	-0.217845	-0.436739	-1.09865	-0.444065	0.359696
INE-1	undetermined	-0.158355	-0.717341	-1.31242	-0.436726	0.365825
1360	undetermined	-0.188622	-0.282511	-0.907546	-0.436414	0.366089
Stalker3T	undetermined	-0.0955924	-0.296783	-0.820065	-0.42769	0.373517
297	germline	0.00497209	-0.486808	-0.908787	-0.426951	0.374153
Doc3-element	germline	-0.183487	-0.524103	-1.12769	-0.420103	0.380099
mdg3	intermediate	-0.206755	-0.297239	-0.912095	-0.408101	0.39075
S-element	germline	-0.106439	-0.586146	-1.0991	-0.406518	0.392177
roo	germline	0.0375384	-0.337632	-0.706488	-0.406395	0.392288
Dm88	undetermined	-0.184006	-0.354992	-0.932226	-0.393227	0.404364
TART-A	germline	-0.157885	-0.343332	-0.886852	-0.385636	0.411495
Doc2-element	germline	-0.0183279	-0.285246	-0.673009	-0.369434	0.427136
412	intermediate	-0.224754	-0.170445	-0.762235	-0.367035	0.429502
gtwin	somatic	0.295179	-0.0297983	-0.10066	-0.36604	0.430487
GATE	undetermined	-0.0734594	-0.296961	-0.725124	-0.354704	0.441872
Rt1a	germline	-0.270381	-0.74459	-1.36251	-0.347538	0.449223
Tabor	somatic	0.119071	-0.0703799	-0.294377	-0.343068	0.45387
invader1	germline	-0.369238	-0.385169	-1.08376	-0.329355	0.468431
Tc3	undetermined	-0.0866185	0.014064	-0.391711	-0.319156	0.479561
Stalker2	intermediate	-0.394971	-0.181281	-0.866067	-0.289815	0.51308
Circe	germline	-0.0632946	-0.8757	-1.226	-0.287005	0.516411
opus	undetermined	-0.27015	-0.802488	-1.34979	-0.277152	0.52826
hopper	undetermined	-0.384058	-0.279838	-0.921502	-0.257606	0.552579
F-element	germline	-0.18625	-0.21144	-0.641109	-0.24342	0.570926
Idefix	intermediate	-0.212679	-0.484408	-0.92827	-0.231184	0.587241
Cr1a	germline	-0.239032	-0.396897	-0.86409	-0.228162	0.591341
baggins	undetermined	-0.119454	-0.266791	-0.607444	-0.221199	0.600899
Quasimodo	intermediate	-0.138004	-0.393657	-0.745163	-0.213502	0.611643
copia	germline	-0.118742	-0.0723891	-0.385304	-0.194173	0.63948
gypsy6	intermediate	0.0354954	-0.21022	-0.348313	-0.173589	0.670518
looper1	undetermined	-0.0759763	-0.290498	-0.533857	-0.167382	0.680171
invader6	germline	0.00974611	-0.786068	-0.936457	-0.160136	0.691615
rover	intermediate	-0.0357103	0.76891	0.583161	-0.150038	0.707884
Max-element	germline	-0.253403	-0.502258	-0.903734	-0.148074	0.711093
McClintock	undetermined	-0.0269771	-0.123974	-0.296597	-0.145645	0.71508
gypsy3	intermediate	-0.16258	-0.25644	-0.557696	-0.138675	0.72665
springer	undetermined	0.0688453	-0.308369	-0.374686	-0.135162	0.732551
Juan	germline	0.0240634	-0.38731	-0.491522	-0.128276	0.744259
17.6	germline	-0.618274	-0.333353	-1.07146	-0.119837	0.758863
transib1	undetermined	-0.0735467	-0.0267837	-0.195816	-0.0954859	0.802628
gypsy12	germline	-0.250234	-0.808878	-1.13508	-0.0759634	0.839531
HMS-Beagle2	undetermined	-0.156115	-0.257906	-0.488939	-0.0749187	0.841553
jockey	undetermined	-0.347685	-0.437936	-0.84857	-0.0629488	0.86507
G6	germline	-0.266283	-1.01839	-1.3451	-0.0604238	0.870114
gypsy10	somatic	-0.468803	-0.274949	-0.803305	-0.0595528	0.871861
Helena	germline	-0.289024	-0.392735	-0.720165	-0.0384062	0.915364
diver2	germline	-0.131429	-0.743971	-0.884965	-0.00956554	0.978215
hopper2	undetermined	-0.469702	-0.413467	-0.88428	-0.0011105	0.997446
gypsy9	somatic	-0.153947	-0.123927	-0.27463	0.00324383	1.0075
jockey2	germline	-0.0520927	-0.269784	-0.314709	0.00716756	1.01664
R1-2	germline	-0.142902	-0.278798	-0.390676	0.0310239	1.07405
G4	germline	-0.143314	-0.490434	-0.598297	0.0354498	1.08505
Q-element	intermediate	-0.173569	-0.41357	-0.546113	0.0410258	1.09907
R2-element	germline	-0.0138749	-0.479932	-0.447202	0.0466058	1.11328
1731	germline	-0.171133	-0.71124	-0.834528	0.0478448	1.11646
transib4	undetermined	-0.213101	-0.462055	-0.624841	0.0503153	1.12283
flea	undetermined	-0.249081	-0.0502742	-0.248085	0.0512702	1.1253
X-element	germline	-0.291873	-1.05177	-1.27483	0.0688085	1.17168
invader2	germline	-0.177853	-0.506048	-0.614018	0.0698834	1.17458
G-element	germline	-0.276645	-0.825713	-1.03185	0.0705066	1.17627
rooA	germline	-0.370701	-0.939047	-1.21762	0.0921248	1.2363
accord	germline	-0.163291	-0.621459	-0.680922	0.103827	1.27007
invader3	germline	-0.178093	-0.515502	-0.587187	0.106408	1.27764
hobo	germline	-0.235345	-0.416799	-0.537468	0.114676	1.30219
Tom1	germline	-0.11838	-0.174538	-0.167211	0.125706	1.33569
G5A	germline	-0.307317	-0.5853	-0.764149	0.128469	1.34421
gypsy5	somatic	-0.252531	-0.108842	-0.20777	0.153603	1.42431
FB	undetermined	-0.628061	-0.337811	-0.804861	0.16101	1.44881
BS3	germline	-0.40069	-0.966325	-1.1924	0.174612	1.4949
Fw2	germline	-0.195516	-0.0908176	-0.108994	0.17734	1.50432
P-element	germline	-0.268101	-0.201037	-0.287053	0.182085	1.52084
transib3	undetermined	-0.196417	-0.18426	-0.197602	0.183074	1.52431
Fw3	germline	-0.2487	-0.26007	-0.324486	0.184284	1.52857
HMS-Beagle	germline	-0.230578	0.106439	0.067512	0.19165	1.55471
Rt1b	germline	-0.272182	-0.911694	-0.989037	0.194839	1.56617
ZAM	somatic	-0.254745	-0.139811	-0.191228	0.203328	1.59708
gypsy7	germline	-0.252303	-0.274652	-0.302457	0.224498	1.67687
transib2	germline	-0.0817608	-0.278088	-0.126749	0.2331	1.71041
frogger	germline	-0.157567	-0.183564	-0.0959025	0.245228	1.75885
BS4	germline	-0.253059	-0.266009	-0.259927	0.259141	1.81611
gypsy	somatic	-0.071899	-0.271016	-0.0770108	0.265904	1.84461
Doc4-element	germline	-0.439349	-0.348102	-0.515881	0.27157	1.86883
gypsy11	undetermined	-0.148599	-0.398071	-0.268796	0.277874	1.89616
accord2	germline	-0.232813	-0.466845	-0.420241	0.279416	1.9029
micropia	germline	-0.0964249	-0.327458	-0.141499	0.282384	1.91595
S2	undetermined	-0.19942	-0.125235	-0.032273	0.292381	1.96057
Bari2	undetermined	-0.224919	-0.147998	-0.0611065	0.311811	2.05027
Porto1	germline	-0.24866	-0.528006	-0.40627	0.370396	2.34637
Penelope	undetermined	-0.177777	-0.00640122	0.197131	0.38131	2.40608
Tirant	intermediate	-0.272882	-0.253442	-0.143316	0.383008	2.41551
diver	germline	-0.310672	-0.135347	-0.0585002	0.38752	2.44073
Osvaldo	intermediate	-0.585823	-0.952368	-1.13755	0.400641	2.5156
blood	intermediate	-0.564706	-0.494691	-0.656681	0.402716	2.52764
Tc1	undetermined	-0.353474	-0.364883	-0.288769	0.429588	2.68898
HB	undetermined	-0.166819	-0.214324	0.082496	0.463639	2.9083
BS	germline	-0.321338	-1.00693	-0.803178	0.525094	3.35038
mariner2	undetermined	-0.30816	-0.38401	-0.158121	0.534049	3.42018
I-element	germline	-0.0956337	-0.992527	-0.55319	0.534971	3.42745
pogo	germline	-0.21487	-0.504707	-0.170177	0.5494	3.54324
Burdock	germline	-0.243601	0.20674	0.557182	0.594044	3.92684
3S18	undetermined	-0.225009	-0.182394	0.208086	0.615489	4.12561
Rt1c	germline	-0.555304	-0.541174	-0.477014	0.619464	4.16356
gypsy8	germline	-0.311131	-0.783223	-0.470158	0.624197	4.20917
invader5	undetermined	-0.175458	-0.173053	0.299941	0.648452	4.45094
Stalker	undetermined	-0.0345462	-0.0178003	0.647422	0.699769	5.0092
G5	intermediate	-0.491599	-0.435002	-0.201637	0.724964	5.3084
aurora-element	undetermined	-0.30025	-0.964643	-0.537169	0.727724	5.34225
Stalker4	intermediate	-0.0694886	-0.00991372	0.657283	0.736685	5.45363
G7	undetermined	-0.153222	-0.0802189	0.540774	0.774215	5.94586
G3	undetermined	-0.122116	0.139824	0.93218	0.914471	8.21242
Tc1-2	intermediate	-0.325178	-0.585285	0.0476709	0.958134	9.08101
G2	germline	-0.709051	-0.919236	-0.420818	1.20747	16.1239
Ivk	germline	-0.0781835	-0.346077	1.03018	1.45444	28.4735
NOF	intermediate	-0.390211	-0.765652	0.587037	1.7429	55.3224
