# Supplementary material for: Topoisomerase 3b facilitates piRNA biogenesis to promote transposon silencing and germ cell development
Source: Cell Rep. Author manuscript; Available in PMC 2025 May 13. (PMC12070812; doi:10.1016/j.celrep.2025.115495)
Supplement: 6 [file NIHMS2076716-supplement-6.xlsx]

## Sheet: dot graph showing correlation b
Table S5. Dot graph showing correlation between reduction of TE mapped piRNA and de-silenced TEs by sRNA-seq and RNA-seq. Related to Figure 6.
	log10 fold changes of piRNA (left column) and matched TE changes (right column) in single and double mutants. The boxed values (cutoff=2 for TE change) were used for dot graph.
top3b piRNA log fold change	Top3bnos RNA logratio		aub piRNA log fold change	aubKD RNA logratio		top3b-aub piRNA log fold change	Top3b aubKD RNA logratio
-0.171133	1.43292		0.20674	1.67527		0.557182	2.20746		R² = 1E-05	R² = 0.2782	R² = 0.2276
0.0688453	1.19174		1.21845	1.32302		-0.656681	2.18831		1e-05	0.2782	0.2276
-0.268101	0.569658		-0.0502742	1.28604		-0.296597	2.08286	R	0.00316228	0.527447	0.477074
-0.370701	0.527035		0.0967347	1.27339		0.067512	2.04205
0.0240634	0.48095		-0.992527	1.09282		-0.248085	1.85859
-0.071899	0.376985		0.106439	1.08301		0.208086	1.78596
0.226863	0.367111		-0.123974	1.06605		0.550766	1.69509
-0.0817608	0.361585		-0.494691	1.01679		0.583161	1.65021
-0.118742	0.355505		-0.38731	0.91177		-0.374686	1.59521
-0.0956337	0.347517		-0.201037	0.864622		-0.680922	1.52085
-0.212679	0.33534		-0.307134	0.846775		-0.55319	1.52046
-0.213101	0.257842		-0.135347	0.788985		-0.0585002	1.40573
-0.106439	0.251641		-0.416799	0.759188		-0.612351	1.39812
-0.148599	0.245054		-0.452985	0.728442		-0.834528	1.36306
-0.21487	0.244201		0.76891	0.697898		-0.491522	1.34783
0.00497209	0.218279		0.149521	0.692609		-0.789224	1.14015
-0.184006	0.171826		-0.182394	0.649261		-0.925055	1.11486
0.00584017	0.169089		-1.05177	0.571388		-0.287053	1.00231
-0.243601	0.163579		-0.278088	0.570822		-0.385304	0.998855
-0.166819	0.140755		-0.0723891	0.525733		-0.912095	0.990968
-0.291873	0.123799		-0.271016	0.471159		-0.537468	0.843624
0.11352	0.112388		-0.170445	0.450376		-0.0770108	0.809378
-0.0951869	0.0945389		-0.586146	0.433063		-1.27483	0.801353
-0.307317	0.0914803		-0.297239	0.401312		-0.762235	0.774045
-0.0734594	0.0890026		-0.71124	0.395942		-0.170177	0.755319
-0.160439	0.0818841		-0.257906	0.395144		1.03018	0.728622
-0.138004	0.0818743		-0.181281	0.377024		-0.903734	0.701702
-0.239032	0.0753091		-0.346077	0.360529		-0.562314	0.690221
0.255371	0.0590902		-0.939047	0.347714		-0.714158	0.685831
-0.183487	0.0515551		-0.621459	0.34687		-0.126749	0.675345
-0.119454	0.0436174		-0.919236	0.327876		-0.420818	0.608116
-0.618274	0.0424167		-0.8757	0.323791		-0.745163	0.60228
-0.230578	0.0365153		-1.01839	0.313803		-1.3451	0.59159
-0.232813	0.033962		0.00337054	0.274295		-1.0991	0.587235
-0.24866	0.0307208		-0.504707	0.267292		-0.908787	0.56477
-0.224754	0.0240412		-0.524103	0.265451		-0.92827	0.51416
0.119071	0.0179064		-0.396897	0.265094		-0.866067	0.495386
0.0375384	0.0154058		-0.5853	0.196409		-1.21762	0.494346
-0.353474	0.00784204		-0.0618194	0.185681		-1.226	0.492519
-0.0866185	0.00733376		-0.74459	0.174738		-0.725124	0.47967
-0.177853	0.0063294		-0.279838	0.14542		-1.36251	0.479444
-0.266283	0.0050932		-0.393657	0.117231		-0.477014	0.462872
-0.188622	0.0043304		-0.282511	0.114663		-0.607444	0.447243
-0.217845	0.000946966		-0.296961	0.114328		-0.86409	0.424361
-0.0632946	0		-0.343332	0.0991574		-0.932226	0.415758
-0.491599	0		-0.398071	0.0960655		-1.12769	0.410862
-0.0520927	0		-0.354992	0.0912468		-0.201637	0.39891
-0.40069	0		-0.484408	0.0812245		-0.835877	0.379203
-0.585823	0		-0.214324	0.0796595		-0.84857	0.377271
-0.250234	0		-0.626254	0.077958		-0.314709	0.36986
-0.276645	0		-0.466845	0.0715397		-0.488939	0.362435
0.00974611	0		-0.266791	0.056699		0.082496	0.347545
-0.131429	0		0.014064	0.0374754		-0.886852	0.328663
-0.469702	0		-0.436739	0.0313484		-1.17582	0.32143
-0.0955924	0		-0.486808	0.0312361		-0.587187	0.311163
-0.468803	0		-0.333353	0.0280878		-0.288769	0.293302
-0.289024	0		-0.435002	0		-0.420241	0.254066
-0.143314	0		-0.269784	0		-0.673009	0.253698
-0.16258	0		-0.528006	0		-0.294377	0.227494
-0.173569	0		-0.966325	0		-0.804861	0.221756
-0.0759763	0		-0.952368	0		-0.614018	0.21892
-0.439349	0		-0.808878	0		-0.907546	0.21567
0.0869888	0		-0.825713	0		-1.07146	0.214082
-0.311131	0		-0.786068	0		-1.31242	0.19358
-0.0138749	0		-0.743971	0		-0.921502	0.180513
-0.142902	0		-0.413467	0		-1.34979	0.17274
0.0354954	0		-0.296783	0		-1.09865	0.164307
-0.2487	0		-0.274949	0		-0.40627	0.159186
0.555419	0		-0.392735	0		-0.706488	0.148522
-0.252303	0		-0.462055	0		-0.803178	0.146871
-0.153947	0		-0.490434	0		-0.989037	0.0748613
-0.253059	0		-0.25644	0		-0.191228	0.0718596
-0.252531	0		-0.41357	0		-0.141499	0.062036
-0.196417	0		-0.290498	0		-1.08376	0.0225454
-0.0735467	0		-0.348102	0		-0.391711	0.0207079
-0.30816	0		-0.0827308	0		-0.641109	0.006924
-0.272882	0		-0.783223	0		-1.1924	0
-0.195516	0		-0.479932	0		-1.13755	0
0.295179	0		-0.278798	0		-1.13508	0
-0.157567	0		-0.21022	0		-1.03185	0
-0.224919	0		-0.26007	0		-0.936457	0
-0.19942	0		0.126862	0		-0.884965	0
-0.325178	0		-0.274652	0		-0.88428	0
-0.177777	0		-0.123927	0		-0.820065	0
-0.175458	0		-0.266009	0		-0.803305	0
-0.153222	0		-0.108842	0		-0.720165	0
-0.0345462	0		-0.18426	0		-0.624841	0
-0.0694886	0		-0.0267837	0		-0.598297	0
-0.122116	0		-0.38401	0		-0.557696	0
-0.157885	-0.00574215		-0.253442	0		-0.546113	0
-0.206755	-0.0081639		-0.0908176	0		-0.533857	0
-0.0269771	-0.020581		-0.0297983	0		-0.515881	0
-0.163291	-0.0262409		-0.183564	0		-0.482845	0
-0.310672	-0.0308295		-0.147998	0		-0.470158	0
-0.0726789	-0.0455205		-0.125235	0		-0.447202	0
-0.394971	-0.0506788		-0.585285	0		-0.390676	0
-0.0781835	-0.0580981		-0.00640122	0		-0.348313	0
-0.178093	-0.063973		-0.173053	0		-0.324486	0
-0.158355	-0.0654937		-0.0802189	0		-0.320902	0
-0.270381	-0.069976		-0.0178003	0		-0.302457	0
0.114907	-0.0702899		-0.00991372	0		-0.27463	0
-0.249081	-0.0752538		0.139824	0		-0.259927	0
-0.369238	-0.0756082		-0.0703799	-0.0346443		-0.20777	0
-0.628061	-0.0905003		-0.285246	-0.0466151		-0.197602	0
-0.27015	-0.0945905		-0.21144	-0.0487847		-0.195816	0
-0.272182	-0.0969829		-0.327458	-0.0656582		-0.158121	0
-0.254745	-0.102803		-1.00693	-0.0682079		-0.143316	0
-0.0183279	-0.107759		-0.911694	-0.0736736		-0.108994	0
-0.30025	-0.109159		-0.437936	-0.0782373		-0.10066	0
-0.0357103	-0.120137		-0.964643	-0.0929303		-0.0959025	0
-0.709051	-0.130914		-0.337632	-0.0939916		-0.0611065	0
-0.253403	-0.137108		-0.502258	-0.101829		-0.032273	0
-0.555304	-0.13959		-0.174538	-0.104621		0.0476709	0
-0.225009	-0.152646		-0.506048	-0.118399		0.197131	0
-0.321338	-0.155891		-0.717341	-0.122084		0.299941	0
-0.235345	-0.180093		-0.802488	-0.126253		0.540774	0
-0.11838	-0.183947		-0.139811	-0.126484		0.647422	0
-0.384058	-0.207869		-0.123389	-0.128839		0.657283	0
0.358569	-0.258644		-0.337811	-0.129525		0.93218	0
-0.347685	-0.281896		-0.0121364	-0.174087		-0.28547	-0.0164715
-0.564706	-0.295086		-0.364883	-0.20204		-0.764149	-0.0221702
-0.156115	-0.352238		-0.515502	-0.215956		-0.167211	-0.0638165
-0.0964249	-0.403505		-0.541174	-0.297118		-0.647014	-0.140488
-0.18625	-0.428895		-0.765652	-0.33237		0.587037	-0.142513
-0.390211	-0.450152		-0.308369	-0.369598		-0.537169	-0.165019
-0.0138338	-0.547937		-0.385169	-0.433829		-0.268796	-0.25516
