# Supplementary material for: Topoisomerase 3b facilitates piRNA biogenesis to promote transposon silencing and germ cell development
Source: Cell Rep. Author manuscript; Available in PMC 2025 May 13. (PMC12070812; doi:10.1016/j.celrep.2025.115495)
Supplement: 7 [file NIHMS2076716-supplement-7.xlsx]

## Sheet: Sheet1
Table S6. Heatmaps of TE mapped piRNA changes and the corresponding TE changes by sRNA-seq and RNA-seq. Related to Figure 6.
	Heatmap changes of piRNA (left 3) and the corresponding TE RNA (right 3). The values in the table represents log10 fold change vs control
reference	TE class	top3b piRNA log fold change	aub piRNA log fold change	top3b-aub piRNA log fold change	Top3bnos RNA logratio	aubKD RNA logratio	Top3b aubKD RNA logratio
Burdock	germline	-0.243601	0.20674	0.557182	0.163579	1.67527	2.20746
blood	intermediate	-0.564706	-0.494691	-0.656681	-0.295086	1.01679	2.18831
McClintock	undetermined	-0.0269771	-0.123974	-0.296597	-0.020581	1.06605	2.08286
HMS-Beagle	germline	-0.230578	0.106439	0.067512	0.0365153	1.08301	2.04205
flea	undetermined	-0.249081	-0.0502742	-0.248085	-0.0752538	1.28604	1.85859
3S18	undetermined	-0.225009	-0.182394	0.208086	-0.152646	0.649261	1.78596
Transpac	intermediate	0.11352	1.21845	0.550766	0.112388	1.32302	1.69509
rover	intermediate	-0.0357103	0.76891	0.583161	-0.120137	0.697898	1.65021
springer	undetermined	0.0688453	-0.308369	-0.374686	1.19174	-0.369598	1.59521
accord	germline	-0.163291	-0.621459	-0.680922	-0.0262409	0.34687	1.52085
I-element	germline	-0.0956337	-0.992527	-0.55319	0.347517	1.09282	1.52046
diver	germline	-0.310672	-0.135347	-0.0585002	-0.0308295	0.788985	1.40573
TAHRE	germline	0.255371	-0.307134	-0.612351	0.0590902	0.846775	1.39812
1731	germline	-0.171133	-0.71124	-0.834528	1.43292	0.395942	1.36306
Juan	germline	0.0240634	-0.38731	-0.491522	0.48095	0.91177	1.34783
HeT-A	germline	0.114907	-0.452985	-0.789224	-0.0702899	0.728442	1.14015
Bari1	germline	-0.160439	0.0967347	-0.925055	0.0818841	1.27339	1.11486
P-element	germline	-0.268101	-0.201037	-0.287053	0.569658	0.864622	1.00231
copia	germline	-0.118742	-0.0723891	-0.385304	0.355505	0.525733	0.998855
mdg3	intermediate	-0.206755	-0.297239	-0.912095	-0.0081639	0.401312	0.990968
hobo	germline	-0.235345	-0.416799	-0.537468	-0.180093	0.759188	0.843624
gypsy	somatic	-0.071899	-0.271016	-0.0770108	0.376985	0.471159	0.809378
X-element	germline	-0.291873	-1.05177	-1.27483	0.123799	0.571388	0.801353
412	intermediate	-0.224754	-0.170445	-0.762235	0.0240412	0.450376	0.774045
pogo	germline	-0.21487	-0.504707	-0.170177	0.244201	0.267292	0.755319
Ivk	germline	-0.0781835	-0.346077	1.03018	-0.0580981	0.360529	0.728622
Max-element	germline	-0.253403	-0.502258	-0.903734	-0.137108	-0.101829	0.701702
TART-C	germline	0.00584017	0.149521	-0.562314	0.169089	0.692609	0.690221
TART-B	germline	0.226863	0.00337054	-0.714158	0.367111	0.274295	0.685831
transib2	germline	-0.0817608	-0.278088	-0.126749	0.361585	0.570822	0.675345
G2	germline	-0.709051	-0.919236	-0.420818	-0.130914	0.327876	0.608116
Quasimodo	intermediate	-0.138004	-0.393657	-0.745163	0.0818743	0.117231	0.60228
G6	germline	-0.266283	-1.01839	-1.3451	0.0050932	0.313803	0.59159
S-element	germline	-0.106439	-0.586146	-1.0991	0.251641	0.433063	0.587235
297	germline	0.00497209	-0.486808	-0.908787	0.218279	0.0312361	0.56477
Idefix	intermediate	-0.212679	-0.484408	-0.92827	0.33534	0.0812245	0.51416
Stalker2	intermediate	-0.394971	-0.181281	-0.866067	-0.0506788	0.377024	0.495386
rooA	germline	-0.370701	-0.939047	-1.21762	0.527035	0.347714	0.494346
Circe	germline	-0.0632946	-0.8757	-1.226	0	0.323791	0.492519
GATE	undetermined	-0.0734594	-0.296961	-0.725124	0.0890026	0.114328	0.47967
Rt1a	germline	-0.270381	-0.74459	-1.36251	-0.069976	0.174738	0.479444
Rt1c	germline	-0.555304	-0.541174	-0.477014	-0.13959	-0.297118	0.462872
baggins	undetermined	-0.119454	-0.266791	-0.607444	0.0436174	0.056699	0.447243
Cr1a	germline	-0.239032	-0.396897	-0.86409	0.0753091	0.265094	0.424361
Dm88	undetermined	-0.184006	-0.354992	-0.932226	0.171826	0.0912468	0.415758
Doc3-element	germline	-0.183487	-0.524103	-1.12769	0.0515551	0.265451	0.410862
G5	intermediate	-0.491599	-0.435002	-0.201637	0	0	0.39891
invader4	germline	-0.0951869	-0.0618194	-0.835877	0.0945389	0.185681	0.379203
jockey	undetermined	-0.347685	-0.437936	-0.84857	-0.281896	-0.0782373	0.377271
jockey2	germline	-0.0520927	-0.269784	-0.314709	0	0	0.36986
HMS-Beagle2	undetermined	-0.156115	-0.257906	-0.488939	-0.352238	0.395144	0.362435
HB	undetermined	-0.166819	-0.214324	0.082496	0.140755	0.0796595	0.347545
TART-A	germline	-0.157885	-0.343332	-0.886852	-0.00574215	0.0991574	0.328663
R1A1-element	undetermined	-0.0726789	-0.626254	-1.17582	-0.0455205	0.077958	0.32143
invader3	germline	-0.178093	-0.515502	-0.587187	-0.063973	-0.215956	0.311163
Tc1	undetermined	-0.353474	-0.364883	-0.288769	0.00784204	-0.20204	0.293302
accord2	germline	-0.232813	-0.466845	-0.420241	0.033962	0.0715397	0.254066
Doc2-element	germline	-0.0183279	-0.285246	-0.673009	-0.107759	-0.0466151	0.253698
Tabor	somatic	0.119071	-0.0703799	-0.294377	0.0179064	-0.0346443	0.227494
FB	undetermined	-0.628061	-0.337811	-0.804861	-0.0905003	-0.129525	0.221756
invader2	germline	-0.177853	-0.506048	-0.614018	0.0063294	-0.118399	0.21892
1360	undetermined	-0.188622	-0.282511	-0.907546	0.0043304	0.114663	0.21567
17.6	germline	-0.618274	-0.333353	-1.07146	0.0424167	0.0280878	0.214082
INE-1	undetermined	-0.158355	-0.717341	-1.31242	-0.0654937	-0.122084	0.19358
hopper	undetermined	-0.384058	-0.279838	-0.921502	-0.207869	0.14542	0.180513
opus	undetermined	-0.27015	-0.802488	-1.34979	-0.0945905	-0.126253	0.17274
gypsy4	intermediate	-0.217845	-0.436739	-1.09865	0.000946966	0.0313484	0.164307
Porto1	germline	-0.24866	-0.528006	-0.40627	0.0307208	0	0.159186
roo	germline	0.0375384	-0.337632	-0.706488	0.0154058	-0.0939916	0.148522
BS	germline	-0.321338	-1.00693	-0.803178	-0.155891	-0.0682079	0.146871
Rt1b	germline	-0.272182	-0.911694	-0.989037	-0.0969829	-0.0736736	0.0748613
ZAM	somatic	-0.254745	-0.139811	-0.191228	-0.102803	-0.126484	0.0718596
micropia	germline	-0.0964249	-0.327458	-0.141499	-0.403505	-0.0656582	0.062036
invader1	germline	-0.369238	-0.385169	-1.08376	-0.0756082	-0.433829	0.0225454
Tc3	undetermined	-0.0866185	0.014064	-0.391711	0.00733376	0.0374754	0.0207079
F-element	germline	-0.18625	-0.21144	-0.641109	-0.428895	-0.0487847	0.006924
BS3	germline	-0.40069	-0.966325	-1.1924	0	0	0
Osvaldo	intermediate	-0.585823	-0.952368	-1.13755	0	0	0
gypsy12	germline	-0.250234	-0.808878	-1.13508	0	0	0
G-element	germline	-0.276645	-0.825713	-1.03185	0	0	0
invader6	germline	0.00974611	-0.786068	-0.936457	0	0	0
diver2	germline	-0.131429	-0.743971	-0.884965	0	0	0
hopper2	undetermined	-0.469702	-0.413467	-0.88428	0	0	0
Stalker3T	undetermined	-0.0955924	-0.296783	-0.820065	0	0	0
gypsy10	somatic	-0.468803	-0.274949	-0.803305	0	0	0
Helena	germline	-0.289024	-0.392735	-0.720165	0	0	0
transib4	undetermined	-0.213101	-0.462055	-0.624841	0.257842	0	0
G4	germline	-0.143314	-0.490434	-0.598297	0	0	0
gypsy3	intermediate	-0.16258	-0.25644	-0.557696	0	0	0
Q-element	intermediate	-0.173569	-0.41357	-0.546113	0	0	0
looper1	undetermined	-0.0759763	-0.290498	-0.533857	0	0	0
Doc4-element	germline	-0.439349	-0.348102	-0.515881	0	0	0
gypsy2	intermediate	0.0869888	-0.0827308	-0.482845	0	0	0
gypsy8	germline	-0.311131	-0.783223	-0.470158	0	0	0
R2-element	germline	-0.0138749	-0.479932	-0.447202	0	0	0
R1-2	germline	-0.142902	-0.278798	-0.390676	0	0	0
gypsy6	intermediate	0.0354954	-0.21022	-0.348313	0	0	0
Fw3	germline	-0.2487	-0.26007	-0.324486	0	0	0
Helitron	undetermined	0.555419	0.126862	-0.320902	0	0	0
gypsy7	germline	-0.252303	-0.274652	-0.302457	0	0	0
gypsy9	somatic	-0.153947	-0.123927	-0.27463	0	0	0
BS4	germline	-0.253059	-0.266009	-0.259927	0	0	0
gypsy5	somatic	-0.252531	-0.108842	-0.20777	0	0	0
transib3	undetermined	-0.196417	-0.18426	-0.197602	0	0	0
transib1	undetermined	-0.0735467	-0.0267837	-0.195816	0	0	0
mariner2	undetermined	-0.30816	-0.38401	-0.158121	0	0	0
Tirant	intermediate	-0.272882	-0.253442	-0.143316	0	0	0
Fw2	germline	-0.195516	-0.0908176	-0.108994	0	0	0
gtwin	somatic	0.295179	-0.0297983	-0.10066	0	0	0
frogger	germline	-0.157567	-0.183564	-0.0959025	0	0	0
Bari2	undetermined	-0.224919	-0.147998	-0.0611065	0	0	0
S2	undetermined	-0.19942	-0.125235	-0.032273	0	0	0
Tc1-2	intermediate	-0.325178	-0.585285	0.0476709	0	0	0
Penelope	undetermined	-0.177777	-0.00640122	0.197131	0	0	0
invader5	undetermined	-0.175458	-0.173053	0.299941	0	0	0
G7	undetermined	-0.153222	-0.0802189	0.540774	0	0	0
Stalker	undetermined	-0.0345462	-0.0178003	0.647422	0	0	0
Stalker4	intermediate	-0.0694886	-0.00991372	0.657283	0	0	0
G3	undetermined	-0.122116	0.139824	0.93218	0	0	0
mdg1	intermediate	0.358569	-0.0121364	-0.28547	-0.258644	-0.174087	-0.0164715
G5A	germline	-0.307317	-0.5853	-0.764149	0.0914803	0.196409	-0.0221702
Tom1	germline	-0.11838	-0.174538	-0.167211	-0.183947	-0.104621	-0.0638165
Doc	germline	-0.0138338	-0.123389	-0.647014	-0.547937	-0.128839	-0.140488
NOF	intermediate	-0.390211	-0.765652	0.587037	-0.450152	-0.33237	-0.142513
aurora-element	undetermined	-0.30025	-0.964643	-0.537169	-0.109159	-0.0929303	-0.165019
gypsy11	undetermined	-0.148599	-0.398071	-0.268796	0.245054	0.0960655	-0.25516
