# Supplementary material for: Topoisomerase 3b facilitates piRNA biogenesis to promote transposon silencing and germ cell development
Source: Cell Rep. Author manuscript; Available in PMC 2025 May 13. (PMC12070812; doi:10.1016/j.celrep.2025.115495)
Supplement: 8 [file NIHMS2076716-supplement-8.xlsx]

## Sheet: Sheet1
Table S7. Heatmaps showing significant changes of piRNA and corresponding TE de-silencing by sRNA and RNA-seq. Related to Figure 6.
	Heatmaps presenting piRNA reduction and matched TE de-silencing in single and double mutant vs control. Blue color represents stronger reduction, and Red means increase. The left 3 heatmaps are significant reduction of piRNA and their matching TE RNAs. The right 3 heatmaps are significantly de-silenced TEs and the mapped piRNA. cutoff is 2 fold.
reference	top3b-aub piRNA log fold change	Top3b aubKD RNA logratio		reference	aub piRNA log fold change	aubKD RNA logratio		reference	top3b piRNA log fold change	Top3bnos RNA logratio	sum		reference	top3b-aub piRNA log fold change	Top3b aubKD RNA logratio		reference	aub piRNA log fold change	aubKD RNA logratio			reference	top3b piRNA log fold change	Top3bnos RNA logratio
Rt1a	-1.36251	0.479444		X-element	-1.05177	0.571388		rooA	-0.370701	0.527035	-0.897736		blood	-0.656681	2.18831		I-element	-0.992527	1.09282			rooA	-0.370701	0.527035
G6	-1.3451	0.59159		G6	-1.01839	0.313803		G2	-0.709051	-0.130914	-0.398797		springer	-0.374686	1.59521		blood	-0.494691	1.01679			1731	-0.171133	1.43292
X-element	-1.27483	0.801353		I-element	-0.992527	1.09282		FB	-0.628061	-0.0905003	-0.660691		accord	-0.680922	1.52085		Juan	-0.38731	0.91177			springer	0.0688453	1.19174
Circe	-1.226	0.492519		rooA	-0.939047	0.347714		17.6	-0.618274	0.0424167	-0.361316		I-element	-0.55319	1.52046		TAHRE	-0.307134	0.846775			P-element	-0.268101	0.569658
rooA	-1.21762	0.494346		G2	-0.919236	0.327876		Osvaldo	-0.585823	0	-0.585823		TAHRE	-0.612351	1.39812		hobo	-0.416799	0.759188			Juan	0.0240634	0.48095
R1A1-element	-1.17582	0.32143		Circe	-0.8757	0.323791		blood	-0.564706	-0.295086	-0.491599		1731	-0.834528	1.36306		HeT-A	-0.452985	0.728442			gypsy	-0.071899	0.376985
Doc3-element	-1.12769	0.410862		1731	-0.71124	0.395942		Rt1c	-0.555304	-0.13959	-0.469702		Juan	-0.491522	1.34783		X-element	-1.05177	0.571388			TART-B	0.226863	0.367111
S-element	-1.0991	0.587235		accord	-0.621459	0.34687		G5	-0.491599	0	-0.468803		HeT-A	-0.789224	1.14015		S-element	-0.586146	0.433063			transib2	-0.0817608	0.361585
Dm88	-0.932226	0.415758		S-element	-0.586146	0.433063		hopper2	-0.469702	0	-0.439349		Bari1	-0.925055	1.11486		1731	-0.71124	0.395942			copia	-0.118742	0.355505
Idefix	-0.92827	0.51416		blood	-0.494691	1.01679		gypsy10	-0.468803	0	-0.40069		copia	-0.385304	0.998855		Ivk	-0.346077	0.360529			I-element	-0.0956337	0.347517
Bari1	-0.925055	1.11486		HeT-A	-0.452985	0.728442		Doc4-element	-0.439349	0	-0.325178		mdg3	-0.912095	0.990968		rooA	-0.939047	0.347714			Idefix	-0.212679	0.33534
mdg3	-0.912095	0.990968		hobo	-0.416799	0.759188		BS3	-0.40069	0	-0.311131		hobo	-0.537468	0.843624		accord	-0.621459	0.34687
297	-0.908787	0.56477		Juan	-0.38731	0.91177		Stalker2	-0.394971	-0.0506788	-0.30816		X-element	-1.27483	0.801353		G2	-0.919236	0.327876
Max-element	-0.903734	0.701702		Ivk	-0.346077	0.360529		hopper	-0.384058	-0.207869	-0.279843		412	-0.762235	0.774045		Circe	-0.8757	0.323791
TART-A	-0.886852	0.328663		TAHRE	-0.307134	0.846775		invader1	-0.369238	-0.0756082	-0.344292		Max-element	-0.903734	0.701702		G6	-1.01839	0.313803
Stalker2	-0.866067	0.495386		BS	-1.00693	-0.0682079		Tc1	-0.353474	0.00784204	-0.29363		TART-C	-0.562314	0.690221		Burdock	0.20674	1.67527
Cr1a	-0.86409	0.424361		BS3	-0.966325	0		jockey	-0.347685	-0.281896	-0.53756		TART-B	-0.714158	0.685831		flea	-0.0502742	1.28604
jockey	-0.84857	0.377271		aurora-element	-0.964643	-0.0929303		Tc1-2	-0.325178	0	-0.191091		G2	-0.420818	0.608116		Bari1	0.0967347	1.27339
invader4	-0.835877	0.379203		Osvaldo	-0.952368	0		BS	-0.321338	-0.155891	-0.578137		Quasimodo	-0.745163	0.60228		HMS-Beagle	0.106439	1.08301
1731	-0.834528	1.36306		Rt1b	-0.911694	-0.0736736		gypsy8	-0.311131	0	-0.415714		G6	-1.3451	0.59159		McClintock	-0.123974	1.06605
HeT-A	-0.789224	1.14015		G-element	-0.825713	0		diver	-0.310672	-0.0308295	-0.165447		S-element	-1.0991	0.587235		P-element	-0.201037	0.864622
412	-0.762235	0.774045		gypsy12	-0.808878	0		mariner2	-0.30816	0	-0.176189		297	-0.908787	0.56477		diver	-0.135347	0.788985
Quasimodo	-0.745163	0.60228		opus	-0.802488	-0.126253		G5A	-0.307317	0.0914803	-0.0657897		Idefix	-0.92827	0.51416		TART-C	0.149521	0.692609
GATE	-0.725124	0.47967		invader6	-0.786068	0		aurora-element	-0.30025	-0.109159	-0.26962		Stalker2	-0.866067	0.495386		3S18	-0.182394	0.649261
TART-B	-0.714158	0.685831		gypsy8	-0.783223	0		NOF	-0.390211	-0.450152	0.0599404		rooA	-1.21762	0.494346		transib2	-0.278088	0.570822
accord	-0.680922	1.52085		Rt1a	-0.74459	0.174738							Circe	-1.226	0.492519		copia	-0.0723891	0.525733
blood	-0.656681	2.18831		diver2	-0.743971	0							GATE	-0.725124	0.47967		gypsy	-0.271016	0.471159
TAHRE	-0.612351	1.39812		INE-1	-0.717341	-0.122084							Rt1a	-1.36251	0.479444		412	-0.170445	0.450376
baggins	-0.607444	0.447243		R1A1-element	-0.626254	0.077958							Rt1c	-0.477014	0.462872		mdg3	-0.297239	0.401312
invader3	-0.587187	0.311163		G5A	-0.5853	0.196409							baggins	-0.607444	0.447243		HMS-Beagle2	-0.257906	0.395144
TART-C	-0.562314	0.690221		Tc1-2	-0.585285	0							Cr1a	-0.86409	0.424361		Stalker2	-0.181281	0.377024
I-element	-0.55319	1.52046		Rt1c	-0.541174	-0.297118							Dm88	-0.932226	0.415758		Transpac	1.21845	1.32302
hobo	-0.537468	0.843624		Porto1	-0.528006	0							Doc3-element	-1.12769	0.410862		rover	0.76891	0.697898
Juan	-0.491522	1.34783		Doc3-element	-0.524103	0.265451							invader4	-0.835877	0.379203
HMS-Beagle2	-0.488939	0.362435		invader3	-0.515502	-0.215956							jockey	-0.84857	0.377271
Rt1c	-0.477014	0.462872		invader2	-0.506048	-0.118399							jockey2	-0.314709	0.36986
G2	-0.420818	0.608116		pogo	-0.504707	0.267292							HMS-Beagle2	-0.488939	0.362435
copia	-0.385304	0.998855		Max-element	-0.502258	-0.101829							TART-A	-0.886852	0.328663
springer	-0.374686	1.59521		G4	-0.490434	0							R1A1-element	-1.17582	0.32143
jockey2	-0.314709	0.36986		297	-0.486808	0.0312361							invader3	-0.587187	0.311163
opus	-1.34979	0.17274		Idefix	-0.484408	0.0812245							McClintock	-0.296597	2.08286
INE-1	-1.31242	0.19358		R2-element	-0.479932	0							HMS-Beagle	0.067512	2.04205
BS3	-1.1924	0		accord2	-0.466845	0.0715397							flea	-0.248085	1.85859
Osvaldo	-1.13755	0		transib4	-0.462055	0							3S18	0.208086	1.78596
gypsy12	-1.13508	0		jockey	-0.437936	-0.0782373							diver	-0.0585002	1.40573
gypsy4	-1.09865	0.164307		gypsy4	-0.436739	0.0313484							P-element	-0.287053	1.00231
invader1	-1.08376	0.0225454		G5	-0.435002	0							gypsy	-0.0770108	0.809378
17.6	-1.07146	0.214082		Q-element	-0.41357	0							pogo	-0.170177	0.755319
G-element	-1.03185	0		hopper2	-0.413467	0							transib2	-0.126749	0.675345
Rt1b	-0.989037	0.0748613		gypsy11	-0.398071	0.0960655							G5	-0.201637	0.39891
invader6	-0.936457	0		Cr1a	-0.396897	0.265094							HB	0.082496	0.347545
hopper	-0.921502	0.180513		Quasimodo	-0.393657	0.117231							Burdock	0.557182	2.20746
1360	-0.907546	0.21567		Helena	-0.392735	0							Transpac	0.550766	1.69509
diver2	-0.884965	0		mariner2	-0.38401	0							rover	0.583161	1.65021
hopper2	-0.88428	0		Tc1	-0.364883	-0.20204							Ivk	1.03018	0.728622
Stalker3T	-0.820065	0		Dm88	-0.354992	0.0912468
FB	-0.804861	0.221756		Doc4-element	-0.348102	0
gypsy10	-0.803305	0		TART-A	-0.343332	0.0991574
BS	-0.803178	0.146871		FB	-0.337811	-0.129525
G5A	-0.764149	-0.0221702		roo	-0.337632	-0.0939916
Helena	-0.720165	0		17.6	-0.333353	0.0280878
roo	-0.706488	0.148522		micropia	-0.327458	-0.0656582
Doc2-element	-0.673009	0.253698		NOF	-0.765652	-0.33237
Doc	-0.647014	-0.140488		invader1	-0.385169	-0.433829
F-element	-0.641109	0.006924		springer	-0.308369	-0.369598
transib4	-0.624841	0
invader2	-0.614018	0.21892
G4	-0.598297	0
gypsy3	-0.557696	0
Q-element	-0.546113	0
aurora-element	-0.537169	-0.165019
looper1	-0.533857	0
Doc4-element	-0.515881	0
gypsy2	-0.482845	0
gypsy8	-0.470158	0
R2-element	-0.447202	0
accord2	-0.420241	0.254066
Porto1	-0.40627	0.159186
Tc3	-0.391711	0.0207079
R1-2	-0.390676	0
gypsy6	-0.348313	0
Fw3	-0.324486	0
Helitron	-0.320902	0
gypsy7	-0.302457	0
